# Supplementary material for: Plasma-derived exosomal let-7c-5p, miR-335–3p, and miR-652–3p as potential diagnostic biomarkers for stable coronary artery disease
Source: Front Physiol. 2023 May 9;14:1161612. doi: 10.3389/fphys.2023.1161612 (PMC10203605; doi:10.3389/fphys.2023.1161612)
Supplement: Supplementary file 1 [file Table2.xls]

Gene ID	Gene Symbol	Type	target_total	target_hsa-miR-7704	target_hsa-let-7c-5p	target_hsa-miR-221-3p	target_hsa-miR-335-3p	target_hsa-miR-652-3p	target_hsa-miR-10b-5p	target_hsa-miR-218-5p
2036	'EPB41L1'	mRNA	5	1	0	1	1	1	1	0
54910	'SEMA4C'	mRNA	5	1	1	0	0	1	1	1
55275	'VPS53'	mRNA	5	1	0	1	0	1	1	1
57674	'RNF213'	mRNA	5	1	1	1	0	0	1	1
10018	'BCL2L11'	mRNA	4	1	1	1	1	0	0	0
10336	'PCGF3'	mRNA	4	1	1	1	0	0	1	0
105	'ADARB2'	mRNA	4	1	1	0	1	1	0	0
11031	'RAB31'	mRNA	4	1	1	0	0	1	0	1
11214	'AKAP13'	mRNA	4	0	1	1	0	1	0	1
114609	'TIRAP'	mRNA	4	1	1	0	1	1	0	0
114984	'FLYWCH2'	mRNA	4	1	0	1	1	0	0	1
116986	'AGAP2'	mRNA	4	1	1	1	0	0	1	0
130560	'SPATA3'	mRNA	4	1	1	0	1	1	0	0
136332	'LRGUK'	mRNA	4	1	1	1	0	1	0	0
146540	'ZNF785'	mRNA	4	1	1	0	0	1	0	1
146754	'DNAH2'	mRNA	4	1	1	0	0	1	0	1
150368	'PHETA2'	mRNA	4	1	1	1	0	0	1	0
2200	'FBN1'	mRNA	4	1	1	1	0	1	0	0
2263	'FGFR2'	mRNA	4	1	1	0	0	1	0	1
22874	'PLEKHA6'	mRNA	4	1	1	1	0	1	0	0
22941	'SHANK2'	mRNA	4	1	1	0	0	0	1	1
22996	'TTC39A'	mRNA	4	1	1	1	0	1	0	0
23094	'SIPA1L3'	mRNA	4	1	0	1	0	1	1	0
23118	'TAB2'	mRNA	4	1	1	1	1	0	0	0
23199	'GSE1'	mRNA	4	1	1	0	0	1	0	1
23263	'MCF2L'	mRNA	4	1	1	1	0	1	0	0
23543	'RBFOX2'	mRNA	4	1	1	0	0	1	1	0
25987	'TSKU'	mRNA	4	1	1	1	0	0	0	1
26147	'PHF19'	mRNA	4	1	1	1	1	0	0	0
340527	'NHSL2'	mRNA	4	1	1	1	0	0	1	0
3752	'KCND3'	mRNA	4	1	1	1	0	1	0	0
3782	'KCNN3'	mRNA	4	1	0	0	1	1	0	1
402778	'IFITM10'	mRNA	4	1	1	0	1	0	1	0
441631	'TSPAN11'	mRNA	4	1	1	1	0	1	0	0
50649	'ARHGEF4'	mRNA	4	1	1	1	0	1	0	0
54434	'SSH1'	mRNA	4	1	1	1	0	0	1	0
57540	'DISP3'	mRNA	4	1	0	0	0	1	1	1
57706	'DENND1A'	mRNA	4	1	1	1	0	0	1	0
644150	'WIPF3'	mRNA	4	1	0	1	0	1	0	1
7753	'ZNF202'	mRNA	4	1	1	0	1	0	1	0
84440	'RAB11FIP4'	mRNA	4	1	1	0	0	1	1	0
84618	'NT5C1A'	mRNA	4	1	1	1	1	0	0	0
9659	'PDE4DIP'	mRNA	4	1	1	0	0	1	0	1
9759	'HDAC4'	mRNA	4	1	1	1	0	0	1	0
1000	'CDH2'	mRNA	3	1	1	0	0	1	0	0
10014	'HDAC5'	mRNA	3	1	0	1	0	1	0	0
10021	'HCN4'	mRNA	3	1	0	1	0	1	0	0
100507290	'ZNF865'	mRNA	3	1	1	0	0	1	0	0
10120	'ACTR1B'	mRNA	3	1	1	0	0	0	1	0
101928991	'CCDC92B'	mRNA	3	1	1	0	0	0	1	0
10228	'STX6'	mRNA	3	1	1	0	0	1	0	0
10298	'PAK4'	mRNA	3	1	0	0	0	1	1	0
10392	'NOD1'	mRNA	3	1	1	0	0	1	0	0
10421	'CD2BP2'	mRNA	3	0	1	1	0	1	0	0
10425	'ARIH2'	mRNA	3	0	1	1	0	0	0	1
10426	'TUBGCP3'	mRNA	3	1	1	0	0	1	0	0
10454	'TAB1'	mRNA	3	1	0	0	0	1	0	1
10655	'DMRT2'	mRNA	3	1	0	0	1	1	0	0
10718	'NRG3'	mRNA	3	1	1	1	0	0	0	0
10782	'ZNF274'	mRNA	3	0	1	1	0	1	0	0
107987285	'LOC107987285'	mRNA	3	1	0	0	0	0	1	1
10801	'SEPTIN9'	mRNA	3	1	0	0	0	1	1	0
10922	'FASTK'	mRNA	3	1	1	0	0	1	0	0
10975	'UQCR11'	mRNA	3	1	0	0	0	1	1	0
10999	'SLC27A4'	mRNA	3	1	1	1	0	0	0	0
110599583	'EEF1AKMT4-ECE2'	mRNA	3	1	1	0	0	0	1	0
11060	'WWP2'	mRNA	3	1	1	1	0	0	0	0
11073	'TOPBP1'	mRNA	3	1	0	1	0	1	0	0
11156	'PTP4A3'	mRNA	3	1	0	1	0	1	0	0
113278	'SLC52A3'	mRNA	3	1	1	0	0	0	0	1
113419	'TEX261'	mRNA	3	1	1	0	1	0	0	0
11346	'SYNPO'	mRNA	3	1	1	0	0	0	1	0
116535	'MRGPRF'	mRNA	3	1	0	1	1	0	0	0
119	'ADD2'	mRNA	3	1	0	1	1	0	0	0
123041	'SLC24A4'	mRNA	3	1	0	0	0	1	1	0
1241	'LTB4R'	mRNA	3	1	0	0	0	0	1	1
124842	'TMEM132E'	mRNA	3	1	0	0	0	1	1	0
124997	'WDR81'	mRNA	3	1	1	0	0	1	0	0
125965	'COX6B2'	mRNA	3	1	1	0	0	1	0	0
126433	'FBXO27'	mRNA	3	1	0	0	1	0	1	0
126526	'C19orf47'	mRNA	3	1	1	0	0	1	0	0
1267	'CNP'	mRNA	3	1	1	0	1	0	0	0
128611	'ZNF831'	mRNA	3	1	0	1	0	0	0	1
134829	'CLVS2'	mRNA	3	1	1	1	0	0	0	0
136227	'COL26A1'	mRNA	3	1	1	0	0	1	0	0
137682	'NDUFAF6'	mRNA	3	1	0	1	0	0	1	0
138151	'NACC2'	mRNA	3	1	0	1	0	0	1	0
140461	'ASB8'	mRNA	3	1	0	1	0	1	0	0
140766	'ADAMTS14'	mRNA	3	1	1	0	0	0	0	1
140775	'SMCR8'	mRNA	3	1	1	0	0	1	0	0
140803	'TRPM6'	mRNA	3	1	1	0	1	0	0	0
140901	'STK35'	mRNA	3	1	1	0	0	1	0	0
143187	'VTI1A'	mRNA	3	1	1	0	0	1	0	0
144100	'PLEKHA7'	mRNA	3	1	1	0	0	0	1	0
145567	'TTC7B'	mRNA	3	1	1	1	0	0	0	0
148229	'ATP8B3'	mRNA	3	1	1	0	0	1	0	0
148641	'SLC35F3'	mRNA	3	1	1	0	1	0	0	0
149076	'ZNF362'	mRNA	3	1	1	0	1	0	0	0
149461	'CLDN19'	mRNA	3	1	0	1	0	0	0	1
152002	'XXYLT1'	mRNA	3	1	1	0	0	1	0	0
1523	'CUX1'	mRNA	3	1	1	0	0	0	1	0
153769	'SH3RF2'	mRNA	3	1	0	1	0	1	0	0
157697	'ERICH1'	mRNA	3	1	0	1	0	1	0	0
158471	'PRUNE2'	mRNA	3	1	0	0	1	1	0	0
160518	'DENND5B'	mRNA	3	1	1	1	0	0	0	0
162494	'RHBDL3'	mRNA	3	1	0	1	0	0	1	0
162963	'ZNF610'	mRNA	3	0	1	0	0	1	0	1
162972	'ZNF550'	mRNA	3	0	1	0	1	1	0	0
1630	'DCC'	mRNA	3	1	1	0	0	1	0	0
163702	'IFNLR1'	mRNA	3	1	1	0	0	1	0	0
1641	'DCX'	mRNA	3	1	0	1	0	0	1	0
170691	'ADAMTS17'	mRNA	3	1	1	0	0	1	0	0
1757	'SARDH'	mRNA	3	1	0	1	0	1	0	0
1796	'DOK1'	mRNA	3	1	1	0	0	0	0	1
1804	'DPP6'	mRNA	3	0	1	1	1	0	0	0
1849	'DUSP7'	mRNA	3	1	1	0	0	1	0	0
1870	'E2F2'	mRNA	3	1	1	1	0	0	0	0
1871	'E2F3'	mRNA	3	1	1	0	0	0	1	0
1951	'CELSR3'	mRNA	3	1	1	0	0	1	0	0
1952	'CELSR2'	mRNA	3	1	0	0	0	1	0	1
1979	'EIF4EBP2'	mRNA	3	1	1	0	0	1	0	0
204	'AK2'	mRNA	3	1	1	0	1	0	0	0
205147	'AMER3'	mRNA	3	0	1	1	0	0	1	0
208	'AKT2'	mRNA	3	1	1	1	0	0	0	0
220074	'LRTOMT'	mRNA	3	1	1	0	0	0	1	0
221477	'C6orf89'	mRNA	3	0	1	1	0	0	1	0
222229	'LRWD1'	mRNA	3	1	1	1	0	0	0	0
22870	'PPP6R1'	mRNA	3	1	1	0	0	1	0	0
22888	'UBOX5'	mRNA	3	1	1	0	0	0	1	0
22901	'ARSG'	mRNA	3	0	0	1	0	0	1	1
22906	'TRAK1'	mRNA	3	1	1	0	0	1	0	0
23005	'MAPKBP1'	mRNA	3	1	1	0	0	1	0	0
2302	'FOXJ1'	mRNA	3	1	0	1	0	0	1	0
23030	'KDM4B'	mRNA	3	1	0	0	0	1	0	1
23046	'KIF21B'	mRNA	3	1	1	0	0	1	0	0
23048	'FNBP1'	mRNA	3	1	0	0	1	0	1	0
23071	'ERP44'	mRNA	3	1	1	1	0	0	0	0
23081	'KDM4C'	mRNA	3	1	0	1	0	1	0	0
23087	'TRIM35'	mRNA	3	1	0	1	0	1	0	0
23133	'PHF8'	mRNA	3	1	1	0	0	0	1	0
23254	'KAZN'	mRNA	3	1	0	1	0	1	0	0
23331	'TTC28'	mRNA	3	1	1	1	0	0	0	0
2335	'FN1'	mRNA	3	1	0	0	1	0	1	0
23352	'UBR4'	mRNA	3	1	1	0	0	0	1	0
23380	'SRGAP2'	mRNA	3	1	1	1	0	0	0	0
23383	'MAU2'	mRNA	3	1	0	1	1	0	0	0
23389	'MED13L'	mRNA	3	1	1	1	0	0	0	0
23498	'HAAO'	mRNA	3	1	1	1	0	0	0	0
23583	'SMUG1'	mRNA	3	1	1	1	0	0	0	0
23594	'ORC6'	mRNA	3	1	0	0	0	1	0	1
23597	'ACOT9'	mRNA	3	1	1	0	1	0	0	0
23633	'KPNA6'	mRNA	3	1	1	0	0	0	1	0
246	'ALOX15'	mRNA	3	1	0	1	0	1	0	0
2491	'CENPI'	mRNA	3	1	1	1	0	0	0	0
253738	'EBF3'	mRNA	3	0	0	0	1	1	0	1
253769	'WDR27'	mRNA	3	1	0	1	0	1	0	0
253980	'KCTD13'	mRNA	3	1	0	0	0	1	1	0
25798	'BRI3'	mRNA	3	1	1	0	0	1	0	0
2580	'GAK'	mRNA	3	1	0	0	0	1	1	0
25841	'ABTB2'	mRNA	3	1	1	1	0	0	0	0
25851	'TECPR1'	mRNA	3	1	1	0	0	0	1	0
25981	'DNAH1'	mRNA	3	1	0	0	0	1	0	1
26037	'SIPA1L1'	mRNA	3	1	1	1	0	0	0	0
26088	'GGA1'	mRNA	3	1	0	0	1	0	0	1
26190	'FBXW2'	mRNA	3	0	1	0	0	1	1	0
26259	'FBXW8'	mRNA	3	1	1	0	0	0	1	0
2649	'NR6A1'	mRNA	3	0	1	0	0	1	1	0
26528	'DAZAP1'	mRNA	3	1	0	0	0	1	1	0
2674	'GFRA1'	mRNA	3	1	0	1	0	0	0	1
2677	'GGCX'	mRNA	3	1	1	0	0	1	0	0
26999	'CYFIP2'	mRNA	3	1	1	0	0	1	0	0
2707	'GJB3'	mRNA	3	1	1	0	0	1	0	0
27128	'CYTH4'	mRNA	3	1	1	0	0	0	0	1
27164	'SALL3'	mRNA	3	1	1	0	1	0	0	0
27343	'POLL'	mRNA	3	1	1	1	0	0	0	0
2775	'GNAO1'	mRNA	3	1	1	1	0	0	0	0
2788	'GNG7'	mRNA	3	1	0	0	0	1	1	0
282974	'STK32C'	mRNA	3	1	0	0	0	1	0	1
283383	'ADGRD1'	mRNA	3	1	0	1	0	1	0	0
2840	'GPR17'	mRNA	3	1	1	1	0	0	0	0
284353	'NKPD1'	mRNA	3	1	1	0	0	0	1	0
284656	'EPHA10'	mRNA	3	1	0	0	1	1	0	0
285590	'SH3PXD2B'	mRNA	3	1	0	1	0	0	0	1
286205	'SCAI'	mRNA	3	1	1	0	0	1	0	0
28996	'HIPK2'	mRNA	3	1	0	1	0	0	1	0
29123	'ANKRD11'	mRNA	3	1	1	0	0	1	0	0
29894	'CPSF1'	mRNA	3	1	1	0	0	1	0	0
30811	'HUNK'	mRNA	3	1	0	1	1	0	0	0
3090	'HIC1'	mRNA	3	1	1	0	0	1	0	0
3249	'HPN'	mRNA	3	1	1	0	0	1	0	0
339983	'NAT8L'	mRNA	3	1	0	1	0	1	0	0
347365	'ITIH6'	mRNA	3	1	1	0	0	0	0	1
351	'APP'	mRNA	3	1	0	1	0	1	0	0
3587	'IL10RA'	mRNA	3	1	0	0	0	1	1	0
3617	'IMPG1'	mRNA	3	1	1	0	1	0	0	0
3718	'JAK3'	mRNA	3	1	0	1	0	0	0	1
3720	'JARID2'	mRNA	3	1	0	0	0	0	1	1
374407	'DNAJB13'	mRNA	3	1	0	0	1	0	0	1
374655	'ZNF710'	mRNA	3	1	0	0	0	1	0	1
3756	'KCNH1'	mRNA	3	1	1	1	0	0	0	0
376267	'RAB15'	mRNA	3	1	0	1	0	0	1	0
377841	'ENTPD8'	mRNA	3	1	1	0	0	1	0	0
3836	'KPNA1'	mRNA	3	0	1	1	0	1	0	0
388335	'TMEM220'	mRNA	3	0	1	1	0	1	0	0
389432	'SAMD5'	mRNA	3	1	0	1	0	1	0	0
3983	'ABLIM1'	mRNA	3	1	0	0	0	1	1	0
399473	'SPRED3'	mRNA	3	1	1	0	0	1	0	0
4047	'LSS'	mRNA	3	1	1	0	0	0	1	0
4076	'CAPRIN1'	mRNA	3	1	0	1	1	0	0	0
4157	'MC1R'	mRNA	3	1	1	0	0	1	0	0
4166	'CHST6'	mRNA	3	1	1	0	0	1	0	0
421	'ARVCF'	mRNA	3	1	1	0	0	1	0	0
4343	'MOV10'	mRNA	3	0	1	1	1	0	0	0
4355	'MPP2'	mRNA	3	1	1	0	0	1	0	0
4542	'MYO1F'	mRNA	3	1	1	0	0	1	0	0
4833	'NME4'	mRNA	3	0	1	0	0	0	1	1
4968	'OGG1'	mRNA	3	1	1	0	0	1	0	0
4988	'OPRM1'	mRNA	3	0	1	0	1	1	0	0
50808	'AK3'	mRNA	3	1	1	0	0	1	0	0
50940	'PDE11A'	mRNA	3	0	1	0	0	1	0	1
51006	'SLC35C2'	mRNA	3	1	1	0	0	1	0	0
51043	'ZBTB7B'	mRNA	3	1	0	0	0	1	1	0
51072	'MEMO1'	mRNA	3	1	1	1	0	0	0	0
51127	'TRIM17'	mRNA	3	1	1	0	0	0	1	0
51135	'IRAK4'	mRNA	3	1	0	1	0	0	1	0
51307	'FAM53C'	mRNA	3	1	0	1	1	0	0	0
51351	'ZNF117'	mRNA	3	0	1	0	1	0	1	0
51393	'TRPV2'	mRNA	3	1	0	1	0	1	0	0
51513	'ETV7'	mRNA	3	1	0	1	0	0	0	1
5155	'PDGFB'	mRNA	3	1	1	0	0	0	1	0
51586	'MED15'	mRNA	3	1	1	0	0	1	0	0
51588	'PIAS4'	mRNA	3	1	1	0	0	1	0	0
5164	'PDK2'	mRNA	3	1	1	0	0	1	0	0
51734	'MSRB1'	mRNA	3	1	0	0	0	1	0	1
5209	'PFKFB3'	mRNA	3	1	1	0	0	0	0	1
5210	'PFKFB4'	mRNA	3	1	1	0	0	0	1	0
5261	'PHKG2'	mRNA	3	1	1	1	0	0	0	0
5317	'PKP1'	mRNA	3	1	1	1	0	0	0	0
53834	'FGFRL1'	mRNA	3	1	1	0	0	1	0	0
53904	'MYO3A'	mRNA	3	1	0	1	1	0	0	0
5435	'POLR2F'	mRNA	3	0	0	0	1	1	1	0
54758	'KLHDC4'	mRNA	3	1	0	1	0	1	0	0
54849	'DEF8'	mRNA	3	1	1	0	0	0	1	0
54883	'CWC25'	mRNA	3	1	1	0	0	1	0	0
54897	'CASZ1'	mRNA	3	1	1	0	0	1	0	0
54941	'RNF125'	mRNA	3	0	1	1	0	0	1	0
54991	'C1orf159'	mRNA	3	1	0	0	0	1	0	1
55066	'PDPR'	mRNA	3	1	1	0	0	0	0	1
55083	'KIF26B'	mRNA	3	1	1	1	0	0	0	0
55119	'PRPF38B'	mRNA	3	0	1	1	0	0	0	1
55223	'TRIM62'	mRNA	3	1	0	0	0	1	1	0
55282	'LRRC36'	mRNA	3	0	1	0	1	0	1	0
55317	'AP5S1'	mRNA	3	1	1	1	0	0	0	0
55332	'DRAM1'	mRNA	3	1	1	0	0	1	0	0
55343	'SLC35C1'	mRNA	3	1	1	0	1	0	0	0
55344	'PLCXD1'	mRNA	3	0	1	1	0	1	0	0
55351	'STK32B'	mRNA	3	1	0	1	0	0	1	0
55636	'CHD7'	mRNA	3	1	1	0	0	1	0	0
55690	'PACS1'	mRNA	3	1	1	0	0	1	0	0
55964	'SEPTIN3'	mRNA	3	0	1	1	0	0	1	0
56204	'FAM214A'	mRNA	3	1	0	1	1	0	0	0
5625	'PRODH'	mRNA	3	1	1	0	0	1	0	0
56834	'GPR137'	mRNA	3	1	1	0	0	1	0	0
56936	'CCDC177'	mRNA	3	1	1	0	0	0	1	0
56963	'RGMA'	mRNA	3	1	1	0	1	0	0	0
5697	'PYY'	mRNA	3	1	1	0	0	0	1	0
57210	'SLC45A4'	mRNA	3	1	1	0	0	0	1	0
57222	'ERGIC1'	mRNA	3	1	1	0	0	1	0	0
5727	'PTCH1'	mRNA	3	1	1	0	0	1	0	0
57455	'REXO1'	mRNA	3	1	1	0	0	1	0	0
57462	'MYORG'	mRNA	3	1	0	0	0	0	1	1
57465	'TBC1D24'	mRNA	3	1	0	0	0	0	1	1
57476	'GRAMD1B'	mRNA	3	1	0	0	1	0	1	0
57521	'RPTOR'	mRNA	3	1	0	1	0	1	0	0
57558	'USP35'	mRNA	3	1	1	1	0	0	0	0
57568	'SIPA1L2'	mRNA	3	1	1	0	0	0	1	0
57569	'ARHGAP20'	mRNA	3	1	1	0	0	0	1	0
57600	'FNIP2'	mRNA	3	1	0	1	0	0	1	0
57605	'PITPNM2'	mRNA	3	1	0	1	0	1	0	0
57608	'JCAD'	mRNA	3	1	0	0	1	1	0	0
57624	'NYAP2'	mRNA	3	1	1	1	0	0	0	0
57669	'EPB41L5'	mRNA	3	1	0	0	0	1	1	0
57715	'SEMA4G'	mRNA	3	1	1	1	0	0	0	0
57720	'GPR107'	mRNA	3	1	1	1	0	0	0	0
57724	'EPG5'	mRNA	3	1	1	0	0	0	1	0
5828	'PEX2'	mRNA	3	1	1	1	0	0	0	0
5830	'PEX5'	mRNA	3	1	1	0	0	1	0	0
5833	'PCYT2'	mRNA	3	1	1	0	0	1	0	0
5928	'RBBP4'	mRNA	3	1	1	0	0	1	0	0
59339	'PLEKHA2'	mRNA	3	1	1	0	0	0	1	0
6169	'RPL38'	mRNA	3	0	1	0	1	0	0	1
6241	'RRM2'	mRNA	3	0	1	1	0	1	0	0
6305	'SBF1'	mRNA	3	1	1	0	0	0	1	0
6331	'SCN5A'	mRNA	3	1	1	0	0	1	0	0
63976	'PRDM16'	mRNA	3	1	1	0	0	1	0	0
643641	'ZNF862'	mRNA	3	1	1	0	0	1	0	0
644815	'FAM83G'	mRNA	3	1	1	0	0	1	0	0
6453	'ITSN1'	mRNA	3	1	1	0	0	0	0	1
64763	'ZNF574'	mRNA	3	1	1	0	0	1	0	0
64788	'LMF1'	mRNA	3	1	1	1	0	0	0	0
64866	'CDCP1'	mRNA	3	0	1	0	1	1	0	0
6493	'SIM2'	mRNA	3	1	1	0	0	0	1	0
651746	'ANKRD33B'	mRNA	3	1	1	0	0	0	1	0
65249	'ZSWIM4'	mRNA	3	1	1	1	0	0	0	0
6526	'SLC5A3'	mRNA	3	1	0	1	0	0	1	0
6534	'SLC6A7'	mRNA	3	0	1	1	0	0	1	0
6539	'SLC6A12'	mRNA	3	1	1	0	0	1	0	0
6553	'SLC9A5'	mRNA	3	1	1	0	0	0	1	0
6556	'SLC11A1'	mRNA	3	1	1	0	0	1	0	0
6573	'SLC19A1'	mRNA	3	1	0	1	0	1	0	0
65983	'GRAMD2B'	mRNA	3	0	1	0	1	0	0	1
6603	'SMARCD2'	mRNA	3	1	0	0	0	1	0	1
667	'DST'	mRNA	3	1	1	1	0	0	0	0
6745	'SSR1'	mRNA	3	0	1	0	0	0	1	1
6907	'TBL1X'	mRNA	3	1	0	1	0	0	1	0
6934	'TCF7L2'	mRNA	3	1	1	0	0	1	0	0
6942	'TCF20'	mRNA	3	1	1	0	0	0	0	1
7157	'TP53'	mRNA	3	1	1	0	0	1	0	0
717	'C2'	mRNA	3	1	1	0	0	1	0	0
7273	'TTN'	mRNA	3	1	1	0	0	0	1	0
7292	'TNFSF4'	mRNA	3	1	1	0	1	0	0	0
7342	'UBP1'	mRNA	3	1	0	0	1	1	0	0
7434	'VIPR2'	mRNA	3	1	1	0	0	0	1	0
753	'LDLRAD4'	mRNA	3	0	0	1	0	1	0	1
7535	'ZAP70'	mRNA	3	1	1	0	0	0	1	0
776	'CACNA1D'	mRNA	3	1	1	0	0	1	0	0
7763	'ZFAND5'	mRNA	3	0	1	0	0	1	1	0
7799	'PRDM2'	mRNA	3	0	0	1	0	1	0	1
785	'CACNB4'	mRNA	3	0	1	1	0	0	0	1
79016	'DDA1'	mRNA	3	1	1	0	0	1	0	0
79036	'KXD1'	mRNA	3	1	1	0	0	1	0	0
79047	'KCTD15'	mRNA	3	1	1	0	0	1	0	0
79086	'SMIM7'	mRNA	3	1	0	1	1	0	0	0
79098	'C1orf116'	mRNA	3	1	1	1	0	0	0	0
79175	'ZNF343'	mRNA	3	0	1	1	0	1	0	0
79400	'NOX5'	mRNA	3	1	0	1	0	0	0	1
79586	'CHPF'	mRNA	3	1	1	0	0	1	0	0
79680	'RTL10'	mRNA	3	1	0	1	0	1	0	0
797	'CALCB'	mRNA	3	0	0	1	1	1	0	0
79706	'PRKRIP1'	mRNA	3	1	1	0	0	0	1	0
79800	'CARF'	mRNA	3	1	0	0	0	1	1	0
79903	'NAA60'	mRNA	3	1	0	1	0	1	0	0
80031	'SEMA6D'	mRNA	3	1	0	0	1	0	0	1
80036	'TRPM3'	mRNA	3	1	1	0	1	0	0	0
80162	'PGGHG'	mRNA	3	1	0	1	0	1	0	0
80271	'ITPKC'	mRNA	3	1	1	0	0	0	1	0
80709	'AKNA'	mRNA	3	1	1	0	0	1	0	0
8085	'KMT2D'	mRNA	3	1	1	0	0	0	1	0
8111	'GPR68'	mRNA	3	1	0	1	0	0	0	1
81848	'SPRY4'	mRNA	3	1	0	1	0	1	0	0
8242	'KDM5C'	mRNA	3	1	0	0	0	1	1	0
8243	'SMC1A'	mRNA	3	1	1	0	0	0	1	0
83694	'RPS6KL1'	mRNA	3	1	0	1	0	0	1	0
83696	'TRAPPC9'	mRNA	3	1	1	0	0	0	1	0
84033	'OBSCN'	mRNA	3	0	1	1	0	1	0	0
84034	'EMILIN2'	mRNA	3	1	0	1	0	1	0	0
84068	'SLC10A7'	mRNA	3	1	1	1	0	0	0	0
84196	'USP48'	mRNA	3	1	1	0	1	0	0	0
84444	'DOT1L'	mRNA	3	1	0	1	0	1	0	0
84553	'FAXC'	mRNA	3	1	1	0	0	0	1	0
84725	'PLEKHA8'	mRNA	3	0	1	1	0	1	0	0
84898	'PLXDC2'	mRNA	3	1	0	1	0	1	0	0
84905	'ZNF341'	mRNA	3	1	1	1	0	0	0	0
84922	'FIZ1'	mRNA	3	1	1	1	0	0	0	0
84962	'AJUBA'	mRNA	3	1	1	0	0	0	0	1
85019	'TMEM241'	mRNA	3	1	1	1	0	0	0	0
85301	'COL27A1'	mRNA	3	1	1	1	0	0	0	0
85449	'KIAA1755'	mRNA	3	1	1	1	0	0	0	0
8601	'RGS20'	mRNA	3	1	0	1	0	1	0	0
8792	'TNFRSF11A'	mRNA	3	1	1	0	0	1	0	0
8831	'SYNGAP1'	mRNA	3	1	0	0	0	1	1	0
8864	'PER2'	mRNA	3	1	0	1	0	1	0	0
88745	'RRP36'	mRNA	3	1	0	0	1	0	0	1
8912	'CACNA1H'	mRNA	3	1	1	1	0	0	0	0
8932	'MBD2'	mRNA	3	0	1	0	1	0	0	1
8975	'USP13'	mRNA	3	1	1	0	0	0	1	0
90139	'TSPAN18'	mRNA	3	1	1	0	0	0	1	0
9021	'SOCS3'	mRNA	3	0	0	1	1	0	0	1
90507	'SCRN2'	mRNA	3	1	1	0	0	1	0	0
91252	'SLC39A13'	mRNA	3	1	1	1	0	0	0	0
9132	'KCNQ4'	mRNA	3	1	1	0	0	1	0	0
91522	'COL23A1'	mRNA	3	1	0	0	1	0	1	0
92092	'ZC3HAV1L'	mRNA	3	1	1	0	0	0	1	0
9223	'MAGI1'	mRNA	3	1	1	0	1	0	0	0
92293	'TMEM132C'	mRNA	3	1	0	1	1	0	0	0
92369	'SPSB4'	mRNA	3	1	1	0	0	0	1	0
92399	'MRRF'	mRNA	3	1	1	1	0	0	0	0
9253	'NUMBL'	mRNA	3	1	1	0	0	1	0	0
92609	'TIMM50'	mRNA	3	1	0	1	0	0	0	1
9274	'BCL7C'	mRNA	3	1	1	0	0	0	0	1
93	'ACVR2B'	mRNA	3	1	1	0	0	0	1	0
93109	'TMEM44'	mRNA	3	0	1	0	0	1	0	1
93210	'PGAP3'	mRNA	3	1	1	0	1	0	0	0
9340	'GLP2R'	mRNA	3	1	0	0	1	0	1	0
93436	'ARMC6'	mRNA	3	1	0	0	0	1	1	0
9392	'TGFBRAP1'	mRNA	3	0	1	0	0	1	1	0
93986	'FOXP2'	mRNA	3	0	1	1	0	1	0	0
9399	'STOML1'	mRNA	3	1	1	0	0	1	0	0
94	'ACVRL1'	mRNA	3	1	1	0	0	1	0	0
9533	'POLR1C'	mRNA	3	1	1	1	0	0	0	0
9542	'NRG2'	mRNA	3	1	0	0	0	1	1	0
9568	'GABBR2'	mRNA	3	1	1	0	0	1	0	0
9605	'VPS9D1'	mRNA	3	1	0	1	0	1	0	0
9612	'NCOR2'	mRNA	3	1	1	0	0	0	1	0
9628	'RGS6'	mRNA	3	1	1	1	0	0	0	0
9631	'NUP155'	mRNA	3	1	1	0	0	0	0	1
9699	'RIMS2'	mRNA	3	0	1	1	0	1	0	0
9743	'ARHGAP32'	mRNA	3	0	0	1	0	1	0	1
9764	'KIAA0513'	mRNA	3	1	1	1	0	0	0	0
9770	'RASSF2'	mRNA	3	1	0	0	1	0	0	1
9796	'PHYHIP'	mRNA	3	1	1	1	0	0	0	0
9880	'ZBTB39'	mRNA	3	1	1	0	0	0	1	0
9901	'SRGAP3'	mRNA	3	1	1	0	1	0	0	0
9966	'TNFSF15'	mRNA	3	0	1	0	0	1	1	0
997	'CDC34'	mRNA	3	1	1	1	0	0	0	0
10000	'AKT3'	mRNA	2	1	1	0	0	0	0	0
10004	'NAALADL1'	mRNA	2	1	0	0	0	0	1	0
1001	'CDH3'	mRNA	2	0	0	0	1	1	0	0
100128071	'FAM229A'	mRNA	2	1	1	0	0	0	0	0
100129543	'ZNF730'	mRNA	2	1	0	1	0	0	0	0
100130705	'ATP6V1FNB'	mRNA	2	1	1	0	0	0	0	0
100131017	'ZNF316'	mRNA	2	1	0	0	0	0	1	0
100132074	'FOXO6'	mRNA	2	1	0	0	0	1	0	0
100271927	'RASA4B'	mRNA	2	1	0	1	0	0	0	0
100288520	'USP17L15'	mRNA	2	1	0	0	0	1	0	0
100289678	'ZNF783'	mRNA	2	1	0	1	0	0	0	0
10045	'SH2D3A'	mRNA	2	1	0	0	0	1	0	0
100507027	'MRLN'	mRNA	2	1	1	0	0	0	0	0
100507055	'LRCOL1'	mRNA	2	1	0	0	0	0	1	0
100527963	'PMF1-BGLAP'	mRNA	2	1	0	0	0	1	0	0
100528062	'ARMCX5-GPRASP2'	mRNA	2	0	1	1	0	0	0	0
100534599	'ISY1-RAB43'	mRNA	2	1	0	0	0	0	1	0
10076	'PTPRU'	mRNA	2	1	1	0	0	0	0	0
10099	'TSPAN3'	mRNA	2	0	0	1	0	1	0	0
10101	'NUBP2'	mRNA	2	1	0	0	0	1	0	0
101060341	'LOC101060341'	mRNA	2	0	1	0	0	1	0	0
10113	'PREB'	mRNA	2	1	1	0	0	0	0	0
10126	'DNAL4'	mRNA	2	1	0	0	0	0	1	0
1013	'CDH15'	mRNA	2	1	1	0	0	0	0	0
10138	'YAF2'	mRNA	2	0	0	0	0	0	1	1
10156	'RASA4'	mRNA	2	1	1	0	0	0	0	0
10160	'FARP1'	mRNA	2	1	1	0	0	0	0	0
10188	'TNK2'	mRNA	2	0	1	0	0	1	0	0
10198	'MPHOSPH9'	mRNA	2	1	0	1	0	0	0	0
10209	'EIF1'	mRNA	2	0	0	1	0	0	1	0
10217	'CTDSPL'	mRNA	2	0	0	1	0	0	1	0
10226	'PLIN3'	mRNA	2	0	0	1	0	1	0	0
10227	'MFSD10'	mRNA	2	1	1	0	0	0	0	0
10232	'MSLN'	mRNA	2	1	1	0	0	0	0	0
10236	'HNRNPR'	mRNA	2	1	0	0	1	0	0	0
10267	'RAMP1'	mRNA	2	0	1	0	0	0	1	0
102724652	'CRYAA2'	mRNA	2	1	0	0	0	1	0	0
102724788	'LOC102724788'	mRNA	2	0	1	0	0	1	0	0
1028	'CDKN1C'	mRNA	2	1	0	1	0	0	0	0
10280	'SIGMAR1'	mRNA	2	1	0	0	0	1	0	0
10291	'SF3A1'	mRNA	2	1	0	0	1	0	0	0
10294	'DNAJA2'	mRNA	2	0	1	1	0	0	0	0
10295	'BCKDK'	mRNA	2	1	1	0	0	0	0	0
10312	'TCIRG1'	mRNA	2	1	0	0	1	0	0	0
10316	'NMUR1'	mRNA	2	1	1	0	0	0	0	0
10317	'B3GALT5'	mRNA	2	1	0	0	1	0	0	0
10319	'LAMC3'	mRNA	2	1	1	0	0	0	0	0
10320	'IKZF1'	mRNA	2	1	0	0	0	1	0	0
10328	'EMC8'	mRNA	2	1	0	0	0	1	0	0
10330	'CNPY2'	mRNA	2	1	0	0	1	0	0	0
10335	'IRAG1'	mRNA	2	0	1	0	0	0	1	0
10361	'NPM2'	mRNA	2	1	0	0	1	0	0	0
10382	'TUBB4A'	mRNA	2	1	1	0	0	0	0	0
10395	'DLC1'	mRNA	2	0	1	1	0	0	0	0
10399	'RACK1'	mRNA	2	0	0	0	0	0	1	1
10411	'RAPGEF3'	mRNA	2	1	0	0	1	0	0	0
10413	'YAP1'	mRNA	2	0	0	1	0	0	0	1
10422	'UBAC1'	mRNA	2	1	1	0	0	0	0	0
10446	'LRRN2'	mRNA	2	1	1	0	0	0	0	0
10447	'FAM3C'	mRNA	2	1	0	0	1	0	0	0
10449	'ACAA2'	mRNA	2	1	0	0	0	0	0	1
10452	'TOMM40'	mRNA	2	1	1	0	0	0	0	0
10458	'BAIAP2'	mRNA	2	1	0	0	1	0	0	0
10491	'CRTAP'	mRNA	2	1	0	0	0	1	0	0
10494	'STK25'	mRNA	2	1	0	0	0	1	0	0
10505	'SEMA4F'	mRNA	2	1	0	0	0	0	1	0
10523	'CHERP'	mRNA	2	1	0	0	0	1	0	0
10525	'HYOU1'	mRNA	2	1	0	1	0	0	0	0
10531	'PITRM1'	mRNA	2	1	0	0	1	0	0	0
10544	'PROCR'	mRNA	2	1	1	0	0	0	0	0
10562	'OLFM4'	mRNA	2	0	1	0	0	1	0	0
10616	'RBCK1'	mRNA	2	1	0	1	0	0	0	0
10617	'STAMBP'	mRNA	2	0	0	1	0	1	0	0
10620	'ARID3B'	mRNA	2	1	1	0	0	0	0	0
10633	'RASL10A'	mRNA	2	0	1	0	0	0	0	1
10640	'EXOC5'	mRNA	2	0	1	0	0	0	1	0
10644	'IGF2BP2'	mRNA	2	0	0	0	0	1	1	0
10664	'CTCF'	mRNA	2	1	0	1	0	0	0	0
10691	'GMEB1'	mRNA	2	1	0	1	0	0	0	0
10715	'CERS1'	mRNA	2	1	0	1	0	0	0	0
1072	'CFL1'	mRNA	2	1	1	0	0	0	0	0
10725	'NFAT5'	mRNA	2	0	1	0	0	0	1	0
10755	'GIPC1'	mRNA	2	0	1	0	0	1	0	0
10766	'TOB2'	mRNA	2	1	1	0	0	0	0	0
10767	'HBS1L'	mRNA	2	0	1	1	0	0	0	0
10769	'PLK2'	mRNA	2	1	1	0	0	0	0	0
10775	'POP4'	mRNA	2	0	0	0	0	0	1	1
10776	'ARPP19'	mRNA	2	1	0	0	0	1	0	0
10783	'NEK6'	mRNA	2	1	1	0	0	0	0	0
10785	'WDR4'	mRNA	2	1	0	0	0	1	0	0
107985876	'LOC107985876'	mRNA	2	1	0	0	0	1	0	0
10838	'ZNF275'	mRNA	2	1	1	0	0	0	0	0
10844	'TUBGCP2'	mRNA	2	1	0	0	0	0	1	0
10847	'SRCAP'	mRNA	2	1	1	0	0	0	0	0
10849	'POLR1G'	mRNA	2	1	0	0	0	0	1	0
10867	'TSPAN9'	mRNA	2	1	1	0	0	0	0	0
10891	'PPARGC1A'	mRNA	2	1	1	0	0	0	0	0
10893	'MMP24'	mRNA	2	1	0	0	0	1	0	0
109	'ADCY3'	mRNA	2	0	0	1	0	1	0	0
10908	'PNPLA6'	mRNA	2	1	0	0	0	1	0	0
10952	'SEC61B'	mRNA	2	1	0	1	0	0	0	0
10963	'STIP1'	mRNA	2	1	0	0	0	1	0	0
10966	'RAB40B'	mRNA	2	1	0	1	0	0	0	0
10974	'ADIRF'	mRNA	2	1	0	0	0	1	0	0
10979	'FERMT2'	mRNA	2	0	0	1	0	1	0	0
1102	'RCBTB2'	mRNA	2	1	0	0	0	1	0	0
11023	'VAX1'	mRNA	2	1	0	0	1	0	0	0
11035	'RIPK3'	mRNA	2	1	1	0	0	0	0	0
11046	'SLC35D2'	mRNA	2	0	1	0	0	0	0	1
1107	'CHD3'	mRNA	2	1	0	0	0	0	1	0
11078	'TRIOBP'	mRNA	2	0	0	0	0	1	1	0
11079	'RER1'	mRNA	2	0	1	0	0	0	0	1
11093	'ADAMTS13'	mRNA	2	1	0	0	0	0	1	0
11094	'CACFD1'	mRNA	2	1	1	0	0	0	0	0
11099	'PTPN21'	mRNA	2	1	0	0	0	1	0	0
11100	'HNRNPUL1'	mRNA	2	1	1	0	0	0	0	0
111064649	'SMIM33'	mRNA	2	1	1	0	0	0	0	0
11108	'PRDM4'	mRNA	2	1	0	0	1	0	0	0
11122	'PTPRT'	mRNA	2	1	0	0	0	0	0	1
11128	'POLR3A'	mRNA	2	1	0	0	0	0	1	0
11129	'CLASRP'	mRNA	2	1	0	0	1	0	0	0
11130	'ZWINT'	mRNA	2	1	0	0	0	0	1	0
11138	'TBC1D8'	mRNA	2	1	0	1	0	0	0	0
11160	'ERLIN2'	mRNA	2	1	1	0	0	0	0	0
11188	'NISCH'	mRNA	2	1	0	0	0	1	0	0
11193	'WBP4'	mRNA	2	0	1	0	1	0	0	0
11237	'RNF24'	mRNA	2	1	0	1	0	0	0	0
11243	'PMF1'	mRNA	2	0	1	0	0	1	0	0
112609	'MRAP2'	mRNA	2	1	0	1	0	0	0	0
11270	'NRM'	mRNA	2	1	1	0	0	0	0	0
11279	'KLF8'	mRNA	2	0	0	0	0	1	1	0
113026	'PLCD3'	mRNA	2	1	0	0	0	1	0	0
11316	'COPE'	mRNA	2	0	1	0	0	1	0	0
11322	'TMC6'	mRNA	2	1	0	1	0	0	0	0
11330	'CTRC'	mRNA	2	1	1	0	0	0	0	0
11333	'PDAP1'	mRNA	2	1	0	1	0	0	0	0
11343	'MGLL'	mRNA	2	1	0	0	0	1	0	0
113510	'HELQ'	mRNA	2	0	1	1	0	0	0	0
113791	'PIK3IP1'	mRNA	2	1	1	0	0	0	0	0
1139	'CHRNA7'	mRNA	2	1	1	0	0	0	0	0
114088	'TRIM9'	mRNA	2	0	0	1	0	0	0	1
1141	'CHRNB2'	mRNA	2	1	0	0	0	0	0	1
1144	'CHRND'	mRNA	2	1	1	0	0	0	0	0
1145	'CHRNE'	mRNA	2	0	1	1	0	0	0	0
114781	'BTBD9'	mRNA	2	0	1	0	0	1	0	0
114824	'PNMA5'	mRNA	2	1	0	0	0	0	1	0
114825	'PWWP2A'	mRNA	2	1	0	0	0	1	0	0
114900	'C1QTNF4'	mRNA	2	1	0	0	0	1	0	0
114904	'C1QTNF6'	mRNA	2	1	0	0	0	0	1	0
114907	'FBXO32'	mRNA	2	0	1	1	0	0	0	0
115	'ADCY9'	mRNA	2	1	0	0	0	0	1	0
115024	'NT5C3B'	mRNA	2	1	1	0	0	0	0	0
1154	'CISH'	mRNA	2	1	1	0	0	0	0	0
115509	'ZNF689'	mRNA	2	0	1	0	0	0	1	0
115727	'RASGRP4'	mRNA	2	1	0	0	0	0	1	0
115749	'C12orf56'	mRNA	2	1	1	0	0	0	0	0
115761	'ARL11'	mRNA	2	1	0	0	0	0	1	0
115817	'DHRS1'	mRNA	2	0	1	0	0	1	0	0
1161	'ERCC8'	mRNA	2	0	0	0	1	0	1	0
116113	'FOXP4'	mRNA	2	1	1	0	0	0	0	0
116115	'ZNF526'	mRNA	2	0	1	0	0	1	0	0
116225	'ZMYND19'	mRNA	2	1	0	0	0	0	1	0
116236	'ABHD15'	mRNA	2	1	0	0	0	1	0	0
116443	'GRIN3A'	mRNA	2	0	0	1	0	0	1	0
116448	'OLIG1'	mRNA	2	0	1	0	0	0	0	1
116449	'CLNK'	mRNA	2	0	0	0	1	1	0	0
116835	'HSPA12B'	mRNA	2	1	0	0	0	0	1	0
116931	'MED12L'	mRNA	2	1	0	0	0	1	0	0
116984	'ARAP2'	mRNA	2	1	1	0	0	0	0	0
116987	'AGAP1'	mRNA	2	1	0	1	0	0	0	0
117248	'GALNT15'	mRNA	2	1	1	0	0	0	0	0
1174	'AP1S1'	mRNA	2	1	1	0	0	0	0	0
117581	'TWIST2'	mRNA	2	1	0	0	0	1	0	0
118461	'C10orf71'	mRNA	2	1	0	1	0	0	0	0
118881	'COMTD1'	mRNA	2	1	0	0	0	1	0	0
120071	'LARGE2'	mRNA	2	0	0	0	0	1	1	0
120796	'OR56A1'	mRNA	2	0	1	0	1	0	0	0
120939	'TMEM52B'	mRNA	2	1	0	0	1	0	0	0
121256	'TMEM132D'	mRNA	2	1	0	0	0	1	0	0
121274	'ZNF641'	mRNA	2	1	1	0	0	0	0	0
121665	'SPPL3'	mRNA	2	1	0	0	0	0	1	0
122618	'PLD4'	mRNA	2	1	1	0	0	0	0	0
123207	'C15orf40'	mRNA	2	0	1	1	0	0	0	0
123745	'PLA2G4E'	mRNA	2	1	1	0	0	0	0	0
1240	'CMKLR1'	mRNA	2	1	1	0	0	0	0	0
1244	'ABCC2'	mRNA	2	0	1	0	0	0	1	0
124402	'UBALD1'	mRNA	2	1	0	0	0	1	0	0
124565	'SLC38A10'	mRNA	2	1	0	0	0	1	0	0
124583	'CANT1'	mRNA	2	1	1	0	0	0	0	0
124590	'USH1G'	mRNA	2	1	0	0	0	1	0	0
124790	'HEXIM2'	mRNA	2	0	0	0	1	0	0	1
124930	'ANKRD13B'	mRNA	2	1	0	0	0	0	0	1
125170	'MIEF2'	mRNA	2	1	1	0	0	0	0	0
125476	'INO80C'	mRNA	2	0	0	0	0	1	1	0
125981	'ACER1'	mRNA	2	1	0	0	0	1	0	0
126133	'ALDH16A1'	mRNA	2	1	0	1	0	0	0	0
126147	'NTN5'	mRNA	2	1	1	0	0	0	0	0
126248	'WDR88'	mRNA	2	1	0	0	0	0	0	1
126282	'TNFAIP8L1'	mRNA	2	1	1	0	0	0	0	0
126298	'IRGQ'	mRNA	2	1	1	0	0	0	0	0
126364	'LRRC25'	mRNA	2	1	0	0	0	1	0	0
1265	'CNN2'	mRNA	2	1	0	0	0	1	0	0
126567	'C2CD4C'	mRNA	2	1	0	0	0	1	0	0
126626	'GABPB2'	mRNA	2	1	1	0	0	0	0	0
126668	'TDRD10'	mRNA	2	0	0	0	0	1	1	0
126792	'B3GALT6'	mRNA	2	1	0	0	0	1	0	0
127	'ADH4'	mRNA	2	0	1	0	1	0	0	0
127343	'DMBX1'	mRNA	2	1	0	1	0	0	0	0
127544	'RNF19B'	mRNA	2	1	0	1	0	0	0	0
1277	'COL1A1'	mRNA	2	1	0	0	0	0	1	0
127829	'ARL8A'	mRNA	2	1	0	0	0	1	0	0
127943	'FCRLB'	mRNA	2	0	0	0	0	1	0	1
128434	'VSTM2L'	mRNA	2	1	0	0	0	0	1	0
1286	'COL4A4'	mRNA	2	0	1	0	0	0	1	0
128866	'CHMP4B'	mRNA	2	1	0	1	0	0	0	0
128989	'TANGO2'	mRNA	2	1	1	0	0	0	0	0
129563	'DIS3L2'	mRNA	2	1	0	0	0	1	0	0
129684	'CNTNAP5'	mRNA	2	0	0	1	0	0	0	1
129685	'TAF8'	mRNA	2	1	1	0	0	0	0	0
129831	'RBM45'	mRNA	2	0	0	1	0	0	0	1
130888	'FBXO36'	mRNA	2	0	1	0	0	1	0	0
1317	'SLC31A1'	mRNA	2	0	0	1	0	1	0	0
132949	'AASDH'	mRNA	2	1	0	0	0	0	1	0
133308	'SLC9B2'	mRNA	2	0	0	0	0	0	1	1
133491	'C5orf47'	mRNA	2	1	1	0	0	0	0	0
133522	'PPARGC1B'	mRNA	2	1	1	0	0	0	0	0
133584	'EGFLAM'	mRNA	2	1	0	1	0	0	0	0
134218	'DNAJC21'	mRNA	2	1	0	0	1	0	0	0
135138	'PACRG'	mRNA	2	1	0	0	0	1	0	0
135293	'PM20D2'	mRNA	2	0	1	0	0	0	1	0
135398	'C6orf141'	mRNA	2	0	1	1	0	0	0	0
1364	'CLDN4'	mRNA	2	1	0	0	0	0	1	0
136895	'C7orf31'	mRNA	2	1	0	0	0	1	0	0
1370	'CPN2'	mRNA	2	0	1	0	0	0	1	0
1374	'CPT1A'	mRNA	2	1	0	1	0	0	0	0
137994	'LETM2'	mRNA	2	1	0	0	0	1	0	0
138311	'DIPK1B'	mRNA	2	1	1	0	0	0	0	0
1384	'CRAT'	mRNA	2	1	0	0	0	0	1	0
138429	'PIP5KL1'	mRNA	2	1	0	0	0	1	0	0
1395	'CRHR2'	mRNA	2	1	0	0	0	0	1	0
1399	'CRKL'	mRNA	2	1	0	1	0	0	0	0
140459	'ASB6'	mRNA	2	1	1	0	0	0	0	0
1406	'CRX'	mRNA	2	1	1	0	0	0	0	0
140685	'ZBTB46'	mRNA	2	1	0	0	0	0	1	0
140688	'NOL4L'	mRNA	2	1	1	0	0	0	0	0
140707	'BRI3BP'	mRNA	2	1	0	1	0	0	0	0
140710	'SOGA1'	mRNA	2	1	0	0	0	1	0	0
140883	'ZNF280B'	mRNA	2	0	1	1	0	0	0	0
140885	'SIRPA'	mRNA	2	1	0	1	0	0	0	0
1417	'CRYBB3'	mRNA	2	1	0	1	0	0	0	0
1429	'CRYZ'	mRNA	2	1	0	0	1	0	0	0
143098	'MPP7'	mRNA	2	0	0	0	0	1	0	1
143872	'ARHGAP42'	mRNA	2	1	0	1	0	0	0	0
144097	'SPINDOC'	mRNA	2	1	1	0	0	0	0	0
144453	'BEST3'	mRNA	2	0	1	0	0	0	1	0
145270	'PRIMA1'	mRNA	2	1	0	0	0	0	1	0
145282	'MIPOL1'	mRNA	2	1	1	0	0	0	0	0
145407	'ARMH4'	mRNA	2	0	1	0	0	1	0	0
145508	'CEP128'	mRNA	2	0	1	0	0	1	0	0
146167	'SLC38A8'	mRNA	2	1	1	0	0	0	0	0
146198	'ZFP90'	mRNA	2	1	0	1	0	0	0	0
146330	'FBXL16'	mRNA	2	1	0	0	0	0	1	0
146439	'BICDL2'	mRNA	2	1	0	0	1	0	0	0
146556	'C16orf89'	mRNA	2	1	1	0	0	0	0	0
146691	'TOM1L2'	mRNA	2	1	1	0	0	0	0	0
146705	'TEPSIN'	mRNA	2	0	1	0	0	1	0	0
146894	'CD300LG'	mRNA	2	1	0	0	0	0	0	1
147645	'VSIG10L'	mRNA	2	1	0	1	0	0	0	0
147968	'CAPN12'	mRNA	2	1	1	0	0	0	0	0
148103	'ZNF599'	mRNA	2	1	1	0	0	0	0	0
148268	'ZNF570'	mRNA	2	1	0	0	0	1	0	0
148479	'PHF13'	mRNA	2	1	0	0	0	0	1	0
1488	'CTBP2'	mRNA	2	1	0	0	0	1	0	0
1496	'CTNNA2'	mRNA	2	0	1	1	0	0	0	0
1509	'CTSD'	mRNA	2	1	0	0	0	0	1	0
150946	'GAREM2'	mRNA	2	1	0	0	0	1	0	0
150962	'PUS10'	mRNA	2	0	1	0	0	1	0	0
151242	'PPP1R1C'	mRNA	2	1	0	0	1	0	0	0
151393	'RMDN2'	mRNA	2	1	1	0	0	0	0	0
152330	'CNTN4'	mRNA	2	1	1	0	0	0	0	0
153	'ADRB1'	mRNA	2	1	1	0	0	0	0	0
153478	'PLEKHG4B'	mRNA	2	1	0	0	0	1	0	0
1535	'CYBA'	mRNA	2	0	1	0	0	0	1	0
153572	'IRX2'	mRNA	2	1	0	0	0	1	0	0
154197	'PNLDC1'	mRNA	2	1	0	0	0	1	0	0
154865	'IQUB'	mRNA	2	1	0	0	0	1	0	0
154881	'KCTD7'	mRNA	2	1	0	1	0	0	0	0
155061	'ZNF746'	mRNA	2	1	1	0	0	0	0	0
155185	'AMZ1'	mRNA	2	1	0	0	0	1	0	0
155368	'METTL27'	mRNA	2	1	1	0	0	0	0	0
155435	'RBM33'	mRNA	2	1	1	0	0	0	0	0
156	'GRK2'	mRNA	2	1	0	0	0	1	0	0
157	'GRK3'	mRNA	2	1	0	1	0	0	0	0
157638	'LRATD2'	mRNA	2	0	1	0	0	0	1	0
158135	'TTLL11'	mRNA	2	1	1	0	0	0	0	0
158158	'RASEF'	mRNA	2	1	0	0	0	1	0	0
158399	'ZNF483'	mRNA	2	0	0	1	1	0	0	0
1585	'CYP11B2'	mRNA	2	0	0	0	0	1	1	0
158584	'FAAH2'	mRNA	2	0	1	1	0	0	0	0
1588	'CYP19A1'	mRNA	2	1	1	0	0	0	0	0
159091	'PABIR3'	mRNA	2	1	1	0	0	0	0	0
1609	'DGKQ'	mRNA	2	1	0	0	0	0	0	1
161145	'TMEM229B'	mRNA	2	0	1	0	0	1	0	0
1612	'DAPK1'	mRNA	2	1	0	1	0	0	0	0
161291	'TMEM30B'	mRNA	2	1	0	0	0	1	0	0
161424	'NOP9'	mRNA	2	1	0	1	0	0	0	0
161823	'ADAL'	mRNA	2	1	0	0	0	0	0	1
162073	'ITPRIPL2'	mRNA	2	1	1	0	0	0	0	0
162427	'RETREG3'	mRNA	2	1	1	0	0	0	0	0
163154	'PRR22'	mRNA	2	1	1	0	0	0	0	0
163590	'TOR1AIP2'	mRNA	2	0	1	0	0	1	0	0
1636	'ACE'	mRNA	2	1	1	0	0	0	0	0
164633	'CABP7'	mRNA	2	1	1	0	0	0	0	0
165082	'ADGRF3'	mRNA	2	1	1	0	0	0	0	0
165186	'TOGARAM2'	mRNA	2	1	0	0	0	1	0	0
165829	'GPR156'	mRNA	2	1	1	0	0	0	0	0
166012	'CHST13'	mRNA	2	1	0	0	0	1	0	0
1663	'DDX11'	mRNA	2	1	0	0	0	1	0	0
166348	'KBTBD12'	mRNA	2	0	0	0	1	0	1	0
166378	'SPATA5'	mRNA	2	0	0	1	1	0	0	0
1674	'DES'	mRNA	2	1	1	0	0	0	0	0
1675	'CFD'	mRNA	2	1	0	0	0	1	0	0
168620	'BHLHA15'	mRNA	2	1	0	0	0	0	0	1
170463	'SSBP4'	mRNA	2	1	0	0	0	1	0	0
170689	'ADAMTS15'	mRNA	2	1	1	0	0	0	0	0
171023	'ASXL1'	mRNA	2	0	1	0	0	1	0	0
171177	'RHOV'	mRNA	2	1	0	0	0	0	1	0
1719	'DHFR'	mRNA	2	1	0	0	1	0	0	0
1758	'DMP1'	mRNA	2	0	1	0	1	0	0	0
1773	'DNASE1'	mRNA	2	1	1	0	0	0	0	0
1788	'DNMT3A'	mRNA	2	1	1	0	0	0	0	0
1793	'DOCK1'	mRNA	2	0	0	0	1	1	0	0
1798	'DPAGT1'	mRNA	2	0	1	0	0	1	0	0
1808	'DPYSL2'	mRNA	2	0	0	1	0	1	0	0
1809	'DPYSL3'	mRNA	2	0	0	1	0	0	0	1
1815	'DRD4'	mRNA	2	1	0	0	0	1	0	0
182	'JAG1'	mRNA	2	1	0	0	1	0	0	0
1840	'DTX1'	mRNA	2	1	1	0	0	0	0	0
1848	'DUSP6'	mRNA	2	1	1	0	0	0	0	0
1852	'DUSP9'	mRNA	2	1	1	0	0	0	0	0
1857	'DVL3'	mRNA	2	1	1	0	0	0	0	0
187	'APLNR'	mRNA	2	1	1	0	0	0	0	0
1874	'E2F4'	mRNA	2	1	1	0	0	0	0	0
1876	'E2F6'	mRNA	2	0	1	0	0	1	0	0
1896	'EDA'	mRNA	2	1	1	0	0	0	0	0
19	'ABCA1'	mRNA	2	1	0	0	0	0	1	0
192683	'SCAMP5'	mRNA	2	1	1	0	0	0	0	0
1955	'MEGF9'	mRNA	2	1	0	0	0	1	0	0
195828	'ZNF367'	mRNA	2	1	0	0	0	0	1	0
196463	'PLBD2'	mRNA	2	1	1	0	0	0	0	0
197320	'ZNF778'	mRNA	2	0	0	1	1	0	0	0
197358	'NLRC3'	mRNA	2	1	1	0	0	0	0	0
197370	'NSMCE1'	mRNA	2	1	0	0	0	1	0	0
199223	'TTC21A'	mRNA	2	1	0	0	0	1	0	0
1995	'ELAVL3'	mRNA	2	1	0	0	0	0	1	0
199777	'ZNF626'	mRNA	2	1	0	1	0	0	0	0
1998	'ELF2'	mRNA	2	1	1	0	0	0	0	0
199990	'FAAP20'	mRNA	2	1	0	0	0	1	0	0
2000	'ELF4'	mRNA	2	1	1	0	0	0	0	0
200010	'SLC5A9'	mRNA	2	0	1	0	0	1	0	0
200081	'TXLNA'	mRNA	2	0	1	0	0	0	1	0
200424	'TET3'	mRNA	2	0	1	1	0	0	0	0
201163	'FLCN'	mRNA	2	1	1	0	0	0	0	0
201266	'SLC39A11'	mRNA	2	1	0	1	0	0	0	0
201292	'TRIM65'	mRNA	2	1	1	0	0	0	0	0
201501	'ZBTB7C'	mRNA	2	1	0	0	1	0	0	0
2016	'EMX1'	mRNA	2	1	1	0	0	0	0	0
201780	'SLC10A4'	mRNA	2	1	0	0	0	1	0	0
2019	'EN1'	mRNA	2	1	0	0	1	0	0	0
202	'CRYBG1'	mRNA	2	1	1	0	0	0	0	0
2023	'ENO1'	mRNA	2	1	1	0	0	0	0	0
202559	'KHDRBS2'	mRNA	2	0	0	1	1	0	0	0
2030	'SLC29A1'	mRNA	2	1	0	1	0	0	0	0
203069	'R3HCC1'	mRNA	2	1	1	0	0	0	0	0
2043	'EPHA4'	mRNA	2	1	1	0	0	0	0	0
2044	'EPHA5'	mRNA	2	0	0	1	0	0	1	0
2048	'EPHB2'	mRNA	2	1	0	0	0	1	0	0
2050	'EPHB4'	mRNA	2	1	0	0	1	0	0	0
2055	'CLN8'	mRNA	2	0	1	1	0	0	0	0
2059	'EPS8'	mRNA	2	1	0	0	1	0	0	0
2068	'ERCC2'	mRNA	2	1	0	0	0	1	0	0
2074	'ERCC6'	mRNA	2	1	0	1	0	0	0	0
2101	'ESRRA'	mRNA	2	1	0	0	0	1	0	0
2114	'ETS2'	mRNA	2	1	0	1	0	0	0	0
2121	'EVC'	mRNA	2	1	0	0	0	1	0	0
2132	'EXT2'	mRNA	2	1	0	0	0	0	1	0
2134	'EXTL1'	mRNA	2	1	0	0	0	0	1	0
2137	'EXTL3'	mRNA	2	0	0	1	0	1	0	0
2145	'EZH1'	mRNA	2	1	1	0	0	0	0	0
2147	'F2'	mRNA	2	1	1	0	0	0	0	0
2150	'F2RL1'	mRNA	2	1	1	0	0	0	0	0
217	'ALDH2'	mRNA	2	0	1	0	0	1	0	0
2175	'FANCA'	mRNA	2	1	0	0	0	0	0	1
2185	'PTK2B'	mRNA	2	1	0	0	1	0	0	0
2186	'BPTF'	mRNA	2	0	1	1	0	0	0	0
219293	'ATAD3C'	mRNA	2	1	1	0	0	0	0	0
2194	'FASN'	mRNA	2	1	0	0	0	1	0	0
219654	'ZCCHC24'	mRNA	2	1	0	0	1	0	0	0
219770	'GJD4'	mRNA	2	1	0	1	0	0	0	0
2199	'FBLN2'	mRNA	2	1	0	1	0	0	0	0
220988	'HNRNPA3'	mRNA	2	1	0	1	0	0	0	0
221002	'RASGEF1A'	mRNA	2	1	0	1	0	0	0	0
221301	'CALHM4'	mRNA	2	0	1	1	0	0	0	0
2214	'FCGR3A'	mRNA	2	0	0	1	1	0	0	0
221935	'SDK1'	mRNA	2	1	0	1	0	0	0	0
221937	'FOXK1'	mRNA	2	1	0	0	0	1	0	0
222068	'TMED4'	mRNA	2	1	0	0	0	1	0	0
222194	'RSBN1L'	mRNA	2	0	1	0	1	0	0	0
222255	'ATXN7L1'	mRNA	2	0	1	0	0	1	0	0
222537	'HS3ST5'	mRNA	2	1	0	1	0	0	0	0
222663	'SCUBE3'	mRNA	2	1	1	0	0	0	0	0
2230	'FDX1'	mRNA	2	0	0	0	0	1	1	0
223075	'ITPRID1'	mRNA	2	1	0	1	0	0	0	0
2256	'FGF11'	mRNA	2	0	1	0	0	0	1	0
226	'ALDOA'	mRNA	2	1	0	0	0	1	0	0
2260	'FGFR1'	mRNA	2	1	1	0	0	0	0	0
2261	'FGFR3'	mRNA	2	1	0	0	0	0	1	0
2264	'FGFR4'	mRNA	2	1	1	0	0	0	0	0
22806	'IKZF3'	mRNA	2	1	1	0	0	0	0	0
22807	'IKZF2'	mRNA	2	1	0	0	1	0	0	0
22821	'RASA3'	mRNA	2	1	0	0	0	1	0	0
22836	'RHOBTB3'	mRNA	2	1	1	0	0	0	0	0
22838	'RNF44'	mRNA	2	1	1	0	0	0	0	0
22839	'DLGAP4'	mRNA	2	1	1	0	0	0	0	0
22856	'CHSY1'	mRNA	2	1	0	1	0	0	0	0
22864	'R3HDM2'	mRNA	2	1	0	0	0	0	1	0
22877	'MLXIP'	mRNA	2	1	1	0	0	0	0	0
22885	'ABLIM3'	mRNA	2	1	0	0	0	0	0	1
2289	'FKBP5'	mRNA	2	0	1	0	0	1	0	0
22897	'CEP164'	mRNA	2	1	0	0	0	1	0	0
22921	'MSRB2'	mRNA	2	0	0	0	0	1	1	0
2295	'FOXF2'	mRNA	2	1	0	0	0	1	0	0
22954	'TRIM32'	mRNA	2	0	1	1	0	0	0	0
22976	'PAXIP1'	mRNA	2	0	0	1	0	0	0	1
22979	'EFR3B'	mRNA	2	1	0	1	0	0	0	0
22986	'SORCS3'	mRNA	2	0	0	1	1	0	0	0
22987	'SV2C'	mRNA	2	1	1	0	0	0	0	0
22992	'KDM2A'	mRNA	2	1	0	1	0	0	0	0
23001	'WDFY3'	mRNA	2	1	0	1	0	0	0	0
23014	'FBXO21'	mRNA	2	1	1	0	0	0	0	0
23034	'SAMD4A'	mRNA	2	0	0	1	0	0	0	1
23037	'PDZD2'	mRNA	2	1	0	1	0	0	0	0
23060	'ZNF609'	mRNA	2	1	1	0	0	0	0	0
23062	'GGA2'	mRNA	2	0	0	1	0	0	1	0
23076	'RRP1B'	mRNA	2	1	0	0	0	0	1	0
23092	'ARHGAP26'	mRNA	2	1	1	0	0	0	0	0
23114	'NFASC'	mRNA	2	1	0	0	0	0	1	0
23119	'HIC2'	mRNA	2	1	0	0	0	0	1	0
23126	'POGZ'	mRNA	2	0	1	0	0	1	0	0
23130	'ATG2A'	mRNA	2	1	1	0	0	0	0	0
23131	'GPATCH8'	mRNA	2	1	1	0	0	0	0	0
23135	'KDM6B'	mRNA	2	1	1	0	0	0	0	0
23155	'CLCC1'	mRNA	2	1	0	1	0	0	0	0
2316	'FLNA'	mRNA	2	1	1	0	0	0	0	0
23161	'SNX13'	mRNA	2	0	1	0	0	0	0	1
23163	'GGA3'	mRNA	2	1	1	0	0	0	0	0
23170	'TTLL12'	mRNA	2	1	0	0	0	1	0	0
23174	'ZCCHC14'	mRNA	2	0	0	1	0	1	0	0
23180	'RFTN1'	mRNA	2	0	1	0	1	0	0	0
23181	'DIP2A'	mRNA	2	1	1	0	0	0	0	0
23185	'LARP4B'	mRNA	2	1	0	0	0	1	0	0
23189	'KANK1'	mRNA	2	0	0	0	0	1	1	0
2319	'FLOT2'	mRNA	2	0	1	1	0	0	0	0
23192	'ATG4B'	mRNA	2	0	1	0	1	0	0	0
23207	'PLEKHM2'	mRNA	2	1	0	0	0	0	1	0
23208	'SYT11'	mRNA	2	1	1	0	0	0	0	0
23209	'MLC1'	mRNA	2	1	1	0	0	0	0	0
23210	'JMJD6'	mRNA	2	1	0	0	1	0	0	0
23213	'SULF1'	mRNA	2	0	0	1	1	0	0	0
23214	'XPO6'	mRNA	2	0	1	0	0	1	0	0
23220	'DTX4'	mRNA	2	1	1	0	0	0	0	0
23221	'RHOBTB2'	mRNA	2	1	0	0	0	0	1	0
23241	'PACS2'	mRNA	2	1	1	0	0	0	0	0
23255	'MTCL1'	mRNA	2	1	0	0	0	0	1	0
23258	'DENND5A'	mRNA	2	1	0	0	0	1	0	0
23266	'ADGRL2'	mRNA	2	1	1	0	0	0	0	0
23268	'DNMBP'	mRNA	2	0	1	1	0	0	0	0
23274	'CLEC16A'	mRNA	2	1	0	1	0	0	0	0
23277	'CLUH'	mRNA	2	0	1	0	0	1	0	0
23281	'MTUS2'	mRNA	2	1	0	1	0	0	0	0
23284	'ADGRL3'	mRNA	2	0	1	0	0	1	0	0
23286	'WWC1'	mRNA	2	1	0	0	0	1	0	0
23288	'IQCE'	mRNA	2	1	0	0	0	1	0	0
23299	'BICD2'	mRNA	2	1	0	0	0	1	0	0
23308	'ICOSLG'	mRNA	2	1	0	0	0	1	0	0
23309	'SIN3B'	mRNA	2	1	0	0	1	0	0	0
23310	'NCAPD3'	mRNA	2	0	1	1	0	0	0	0
23326	'USP22'	mRNA	2	1	0	1	0	0	0	0
23327	'NEDD4L'	mRNA	2	1	1	0	0	0	0	0
23328	'SASH1'	mRNA	2	1	1	0	0	0	0	0
23334	'SZT2'	mRNA	2	0	0	0	0	1	1	0
23338	'JADE2'	mRNA	2	1	0	0	0	1	0	0
23344	'ESYT1'	mRNA	2	1	0	1	0	0	0	0
23351	'KHNYN'	mRNA	2	0	1	0	1	0	0	0
23359	'FAM189A1'	mRNA	2	1	0	0	0	1	0	0
23363	'OBSL1'	mRNA	2	1	1	0	0	0	0	0
23368	'PPP1R13B'	mRNA	2	1	0	1	0	0	0	0
23373	'CRTC1'	mRNA	2	1	0	0	0	0	1	0
23382	'AHCYL2'	mRNA	2	0	1	0	0	1	0	0
23387	'SIK3'	mRNA	2	0	0	0	1	0	0	1
23396	'PIP5K1C'	mRNA	2	1	0	0	0	1	0	0
23408	'SIRT5'	mRNA	2	0	1	0	0	0	1	0
23413	'NCS1'	mRNA	2	1	0	1	0	0	0	0
23423	'TMED3'	mRNA	2	1	0	0	0	0	1	0
23438	'HARS2'	mRNA	2	0	0	1	0	0	1	0
23440	'OTP'	mRNA	2	1	0	0	0	0	1	0
23452	'ANGPTL2'	mRNA	2	1	1	0	0	0	0	0
23457	'ABCB9'	mRNA	2	0	0	0	0	1	1	0
23467	'NPTXR'	mRNA	2	1	0	1	0	0	0	0
23476	'BRD4'	mRNA	2	1	0	0	0	1	0	0
23481	'PES1'	mRNA	2	1	0	0	0	0	1	0
23504	'RIMBP2'	mRNA	2	1	0	1	0	0	0	0
23510	'KCTD2'	mRNA	2	1	0	0	0	1	0	0
23518	'R3HDM1'	mRNA	2	0	1	0	0	1	0	0
23533	'PIK3R5'	mRNA	2	1	1	0	0	0	0	0
23542	'MAPK8IP2'	mRNA	2	1	1	0	0	0	0	0
23544	'SEZ6L'	mRNA	2	1	1	0	0	0	0	0
23556	'PIGN'	mRNA	2	0	1	1	0	0	0	0
23558	'WBP2'	mRNA	2	0	1	0	0	1	0	0
23566	'LPAR3'	mRNA	2	1	0	1	0	0	0	0
23598	'PATZ1'	mRNA	2	1	1	0	0	0	0	0
23600	'AMACR'	mRNA	2	1	0	1	0	0	0	0
23603	'CORO1C'	mRNA	2	0	1	1	0	0	0	0
23612	'PHLDA3'	mRNA	2	0	1	0	0	0	1	0
23620	'NTSR2'	mRNA	2	1	0	0	0	0	0	1
23624	'CBLC'	mRNA	2	1	1	0	0	0	0	0
23639	'DNAAF11'	mRNA	2	0	0	0	1	1	0	0
23659	'PLA2G15'	mRNA	2	0	1	0	0	0	1	0
23705	'CADM1'	mRNA	2	0	0	1	1	0	0	0
23729	'SHPK'	mRNA	2	1	0	1	0	0	0	0
23759	'PPIL2'	mRNA	2	1	1	0	0	0	0	0
23762	'OSBP2'	mRNA	2	0	0	1	0	0	1	0
23774	'BRD1'	mRNA	2	1	0	0	0	1	0	0
23787	'MTCH1'	mRNA	2	1	0	0	0	0	1	0
24139	'EML2'	mRNA	2	1	0	0	0	1	0	0
245806	'VGLL2'	mRNA	2	1	0	0	1	0	0	0
2516	'NR5A1'	mRNA	2	1	1	0	0	0	0	0
2521	'FUS'	mRNA	2	1	1	0	0	0	0	0
2528	'FUT6'	mRNA	2	1	0	0	0	1	0	0
253559	'CADM2'	mRNA	2	0	0	1	0	0	1	0
253943	'YTHDF3'	mRNA	2	0	1	0	0	0	0	1
254048	'UBN2'	mRNA	2	1	1	0	0	0	0	0
2542	'SLC37A4'	mRNA	2	1	1	0	0	0	0	0
254225	'RNF169'	mRNA	2	1	0	0	0	0	1	0
2543	'GAGE1'	mRNA	2	1	0	0	1	0	0	0
254439	'C11orf86'	mRNA	2	1	1	0	0	0	0	0
254887	'ZDHHC23'	mRNA	2	0	1	0	0	1	0	0
2549	'GAB1'	mRNA	2	1	0	1	0	0	0	0
255022	'CALHM1'	mRNA	2	1	0	0	0	0	0	1
255057	'CBARP'	mRNA	2	1	1	0	0	0	0	0
255374	'MBLAC1'	mRNA	2	1	0	0	1	0	0	0
255426	'RASGEF1C'	mRNA	2	1	0	0	0	1	0	0
2555	'GABRA2'	mRNA	2	1	1	0	0	0	0	0
2560	'GABRB1'	mRNA	2	1	0	0	0	0	1	0
256158	'HMCN2'	mRNA	2	1	1	0	0	0	0	0
256471	'MFSD8'	mRNA	2	0	1	1	0	0	0	0
2567	'GABRG3'	mRNA	2	0	0	1	0	1	0	0
2571	'GAD1'	mRNA	2	1	0	0	0	1	0	0
257106	'ARHGAP30'	mRNA	2	0	1	0	0	0	1	0
2572	'GAD2'	mRNA	2	0	1	0	0	1	0	0
25758	'KIAA1549L'	mRNA	2	1	0	1	0	0	0	0
25771	'TBC1D22A'	mRNA	2	1	0	1	0	0	0	0
25793	'FBXO7'	mRNA	2	1	0	1	0	0	0	0
25794	'FSCN2'	mRNA	2	1	0	0	0	1	0	0
25803	'SPDEF'	mRNA	2	1	1	0	0	0	0	0
25817	'TAFA5'	mRNA	2	1	0	0	0	1	0	0
2583	'B4GALNT1'	mRNA	2	1	1	0	0	0	0	0
25831	'HECTD1'	mRNA	2	0	1	1	0	0	0	0
25844	'YIPF3'	mRNA	2	0	1	1	0	0	0	0
25853	'DCAF12'	mRNA	2	1	0	0	0	0	1	0
25854	'FAM149A'	mRNA	2	1	0	0	0	1	0	0
2588	'GALNS'	mRNA	2	1	1	0	0	0	0	0
25885	'POLR1A'	mRNA	2	1	1	0	0	0	0	0
25894	'PLEKHG4'	mRNA	2	1	1	0	0	0	0	0
25943	'DNAAF9'	mRNA	2	1	1	0	0	0	0	0
25953	'PNKD'	mRNA	2	1	1	0	0	0	0	0
25956	'SEC31B'	mRNA	2	1	1	0	0	0	0	0
25957	'PNISR'	mRNA	2	0	0	0	1	0	1	0
25966	'C2CD2'	mRNA	2	1	0	0	0	1	0	0
2597	'GAPDH'	mRNA	2	1	0	0	0	0	1	0
25976	'TIPARP'	mRNA	2	1	0	1	0	0	0	0
25978	'CHMP2B'	mRNA	2	1	1	0	0	0	0	0
26011	'TENM4'	mRNA	2	1	0	0	0	1	0	0
26020	'LRP10'	mRNA	2	1	0	1	0	0	0	0
26027	'ACOT11'	mRNA	2	1	0	1	0	0	0	0
26036	'ZNF451'	mRNA	2	1	0	0	1	0	0	0
26099	'SZRD1'	mRNA	2	0	1	1	0	0	0	0
26115	'TANC2'	mRNA	2	0	1	0	0	1	0	0
26154	'ABCA12'	mRNA	2	1	1	0	0	0	0	0
26164	'MTG2'	mRNA	2	1	0	0	0	1	0	0
26175	'TMEM251'	mRNA	2	1	1	0	0	0	0	0
2621	'GAS6'	mRNA	2	1	0	0	0	1	0	0
26225	'ARL5A'	mRNA	2	0	0	1	1	0	0	0
26229	'B3GAT3'	mRNA	2	1	1	0	0	0	0	0
26232	'FBXO2'	mRNA	2	0	0	0	1	0	0	1
26233	'FBXL6'	mRNA	2	0	1	0	0	0	1	0
2626	'GATA4'	mRNA	2	1	1	0	0	0	0	0
26261	'FBXO24'	mRNA	2	1	1	0	0	0	0	0
26262	'TSPAN17'	mRNA	2	1	0	1	0	0	0	0
26267	'FBXO10'	mRNA	2	1	1	0	0	0	0	0
26272	'FBXO4'	mRNA	2	0	1	0	0	1	0	0
26273	'FBXO3'	mRNA	2	1	0	1	0	0	0	0
26301	'GBGT1'	mRNA	2	1	1	0	0	0	0	0
2637	'GBX2'	mRNA	2	1	1	0	0	0	0	0
2644	'GCHFR'	mRNA	2	1	0	1	0	0	0	0
26469	'PTPN18'	mRNA	2	1	0	0	0	1	0	0
26470	'SEZ6L2'	mRNA	2	1	1	0	0	0	0	0
2652	'OPN1MW'	mRNA	2	0	1	0	0	1	0	0
26525	'IL36RN'	mRNA	2	0	0	1	1	0	0	0
2653	'GCSH'	mRNA	2	1	0	0	0	1	0	0
26576	'SRPK3'	mRNA	2	1	1	0	0	0	0	0
266722	'HS6ST3'	mRNA	2	1	0	1	0	0	0	0
26974	'ZNF285'	mRNA	2	0	1	1	0	0	0	0
27020	'NPTN'	mRNA	2	1	0	0	0	1	0	0
27037	'TRMT2A'	mRNA	2	1	0	0	0	0	1	0
27044	'SND1'	mRNA	2	0	1	0	0	0	1	0
27072	'VPS41'	mRNA	2	1	0	0	0	1	0	0
27079	'RPUSD2'	mRNA	2	1	1	0	0	0	0	0
27086	'FOXP1'	mRNA	2	0	0	1	0	0	1	0
27087	'B3GAT1'	mRNA	2	1	1	0	0	0	0	0
27112	'NALF2'	mRNA	2	1	0	1	0	0	0	0
27115	'PDE7B'	mRNA	2	0	0	1	0	1	0	0
27132	'CPNE7'	mRNA	2	1	0	0	0	0	1	0
27143	'PALD1'	mRNA	2	1	1	0	0	0	0	0
27154	'BRPF3'	mRNA	2	1	0	0	0	1	0	0
27180	'SIGLEC9'	mRNA	2	1	0	0	0	0	0	1
27202	'C5AR2'	mRNA	2	1	0	1	0	0	0	0
27286	'SRPX2'	mRNA	2	1	1	0	0	0	0	0
27289	'RND1'	mRNA	2	1	0	0	1	0	0	0
27297	'CRCP'	mRNA	2	1	1	0	0	0	0	0
2731	'GLDC'	mRNA	2	1	0	0	0	0	0	1
27315	'PGAP2'	mRNA	2	1	1	0	0	0	0	0
27339	'PRPF19'	mRNA	2	1	0	0	0	1	0	0
27342	'RABGEF1'	mRNA	2	0	1	0	0	1	0	0
27345	'KCNMB4'	mRNA	2	1	1	0	0	0	0	0
2737	'GLI3'	mRNA	2	1	1	0	0	0	0	0
27434	'POLM'	mRNA	2	1	0	0	0	0	1	0
2774	'GNAL'	mRNA	2	1	1	0	0	0	0	0
2785	'GNG3'	mRNA	2	1	0	0	0	0	0	1
28232	'SLCO3A1'	mRNA	2	1	1	0	0	0	0	0
2829	'XCR1'	mRNA	2	1	0	1	0	0	0	0
283130	'SLC25A45'	mRNA	2	0	1	1	0	0	0	0
283219	'KCTD21'	mRNA	2	1	1	0	0	0	0	0
283373	'ANKRD52'	mRNA	2	1	1	0	0	0	0	0
283385	'MORN3'	mRNA	2	1	1	0	0	0	0	0
283450	'HECTD4'	mRNA	2	0	0	1	0	0	1	0
283554	'GPR137C'	mRNA	2	1	1	0	0	0	0	0
283897	'C16orf54'	mRNA	2	1	0	0	0	1	0	0
283933	'ZNF843'	mRNA	2	1	1	0	0	0	0	0
284131	'ENDOV'	mRNA	2	1	0	0	0	0	0	1
284252	'KCTD1'	mRNA	2	1	1	0	0	0	0	0
284309	'ZNF776'	mRNA	2	1	0	0	1	0	0	0
284358	'MAMSTR'	mRNA	2	1	0	1	0	0	0	0
284390	'ZNF763'	mRNA	2	0	1	1	0	0	0	0
284403	'WDR62'	mRNA	2	1	1	0	0	0	0	0
284451	'ODF3L2'	mRNA	2	1	0	0	0	1	0	0
285193	'DUSP28'	mRNA	2	1	0	0	0	1	0	0
285203	'EOGT'	mRNA	2	1	1	0	0	0	0	0
285368	'PRRT3'	mRNA	2	1	0	0	0	0	1	0
285382	'C3orf70'	mRNA	2	1	1	0	0	0	0	0
285429	'DCAF4L1'	mRNA	2	0	0	0	0	0	1	1
285533	'RNF175'	mRNA	2	1	0	0	1	0	0	0
285800	'PRR18'	mRNA	2	1	0	0	0	0	1	0
285989	'ZNF789'	mRNA	2	0	0	1	1	0	0	0
286	'ANK1'	mRNA	2	1	0	1	0	0	0	0
286053	'NSMCE2'	mRNA	2	1	1	0	0	0	0	0
286077	'FAM83H'	mRNA	2	1	0	0	0	1	0	0
286128	'ZFP41'	mRNA	2	1	0	0	0	0	0	1
286148	'DPY19L4'	mRNA	2	0	0	1	0	0	1	0
286204	'CRB2'	mRNA	2	1	1	0	0	0	0	0
2863	'GPR39'	mRNA	2	0	0	0	1	0	1	0
286343	'LURAP1L'	mRNA	2	1	1	0	0	0	0	0
2875	'GPT'	mRNA	2	1	0	0	0	1	0	0
2878	'GPX3'	mRNA	2	1	1	0	0	0	0	0
2887	'GRB10'	mRNA	2	1	0	1	0	0	0	0
2889	'RAPGEF1'	mRNA	2	1	0	0	0	1	0	0
28960	'DCPS'	mRNA	2	1	1	0	0	0	0	0
28972	'SPCS1'	mRNA	2	0	0	1	1	0	0	0
28991	'COMMD5'	mRNA	2	1	0	1	0	0	0	0
290	'ANPEP'	mRNA	2	1	0	0	0	1	0	0
2901	'GRIK5'	mRNA	2	1	1	0	0	0	0	0
2903	'GRIN2A'	mRNA	2	1	0	1	0	0	0	0
29035	'C16orf72'	mRNA	2	0	1	0	0	0	0	1
29068	'ZBTB44'	mRNA	2	1	0	0	0	1	0	0
29070	'CCDC113'	mRNA	2	1	1	0	0	0	0	0
29072	'SETD2'	mRNA	2	1	0	1	0	0	0	0
29086	'BABAM1'	mRNA	2	1	0	0	0	0	1	0
2911	'GRM1'	mRNA	2	0	1	0	0	1	0	0
2916	'GRM6'	mRNA	2	1	0	0	0	0	1	0
2944	'GSTM1'	mRNA	2	1	0	0	1	0	0	0
2976	'GTF3C2'	mRNA	2	1	0	0	0	1	0	0
29780	'PARVB'	mRNA	2	1	1	0	0	0	0	0
29801	'ZDHHC8'	mRNA	2	1	0	0	0	0	1	0
29896	'TRA2A'	mRNA	2	1	0	0	0	1	0	0
29904	'EEF2K'	mRNA	2	1	1	0	0	0	0	0
29907	'SNX15'	mRNA	2	1	1	0	0	0	0	0
29920	'PYCR2'	mRNA	2	1	0	0	0	1	0	0
29927	'SEC61A1'	mRNA	2	1	0	0	0	1	0	0
29941	'PKN3'	mRNA	2	0	1	0	0	1	0	0
29943	'PADI1'	mRNA	2	0	1	1	0	0	0	0
29944	'PNMA3'	mRNA	2	1	0	0	0	0	1	0
29954	'POMT2'	mRNA	2	0	1	1	0	0	0	0
29997	'NOP53'	mRNA	2	1	0	0	1	0	0	0
3038	'HAS3'	mRNA	2	0	0	0	0	1	0	1
3054	'HCFC1'	mRNA	2	1	1	0	0	0	0	0
3068	'HDGF'	mRNA	2	1	0	0	1	0	0	0
3069	'HDLBP'	mRNA	2	0	0	1	0	0	1	0
30815	'ST6GALNAC6'	mRNA	2	1	0	0	0	1	0	0
30835	'CD209'	mRNA	2	1	0	0	0	1	0	0
3093	'UBE2K'	mRNA	2	0	0	1	1	0	0	0
3105	'HLA-A'	mRNA	2	1	0	0	0	1	0	0
3106	'HLA-B'	mRNA	2	1	0	0	0	1	0	0
3133	'HLA-E'	mRNA	2	0	0	0	0	1	1	0
3134	'HLA-F'	mRNA	2	0	0	1	0	1	0	0
3164	'NR4A1'	mRNA	2	1	1	0	0	0	0	0
3169	'FOXA1'	mRNA	2	1	0	0	0	1	0	0
3170	'FOXA2'	mRNA	2	1	0	0	0	1	0	0
3175	'ONECUT1'	mRNA	2	0	1	1	0	0	0	0
3195	'TLX1'	mRNA	2	1	0	0	0	0	0	1
3204	'HOXA7'	mRNA	2	1	1	0	0	0	0	0
3214	'HOXB4'	mRNA	2	1	1	0	0	0	0	0
3222	'HOXC5'	mRNA	2	1	1	0	0	0	0	0
3228	'HOXC12'	mRNA	2	1	1	0	0	0	0	0
3268	'AGFG2'	mRNA	2	1	0	0	0	0	1	0
3297	'HSF1'	mRNA	2	1	0	0	0	1	0	0
330	'BIRC3'	mRNA	2	1	1	0	0	0	0	0
3310	'HSPA6'	mRNA	2	1	0	0	0	0	0	1
3320	'HSP90AA1'	mRNA	2	0	1	0	0	0	0	1
3321	'IGSF3'	mRNA	2	0	0	1	1	0	0	0
3340	'NDST1'	mRNA	2	1	0	0	0	0	1	0
3360	'HTR4'	mRNA	2	1	1	0	0	0	0	0
337867	'UBAC2'	mRNA	2	1	0	0	0	1	0	0
338707	'B4GALNT4'	mRNA	2	1	1	0	0	0	0	0
338917	'VSX2'	mRNA	2	1	0	0	0	0	0	1
339122	'RAB43'	mRNA	2	1	0	0	0	0	1	0
339287	'MSL1'	mRNA	2	1	1	0	0	0	0	0
339451	'KLHL17'	mRNA	2	1	0	0	0	1	0	0
339665	'SLC35E4'	mRNA	2	1	0	1	0	0	0	0
339778	'FAM166C'	mRNA	2	1	0	0	1	0	0	0
340024	'SLC6A19'	mRNA	2	1	0	0	0	0	1	0
340075	'ARSI'	mRNA	2	1	0	0	0	0	1	0
340267	'COL28A1'	mRNA	2	0	1	1	0	0	0	0
340371	'NRBP2'	mRNA	2	1	1	0	0	0	0	0
340385	'ZNF517'	mRNA	2	1	1	0	0	0	0	0
340390	'WDR97'	mRNA	2	1	1	0	0	0	0	0
341277	'OVCH2'	mRNA	2	1	1	0	0	0	0	0
342184	'FMN1'	mRNA	2	0	1	1	0	0	0	0
342346	'C16orf96'	mRNA	2	1	0	0	0	1	0	0
342371	'ATXN1L'	mRNA	2	1	0	1	0	0	0	0
342510	'CD300E'	mRNA	2	0	1	1	0	0	0	0
343578	'ARHGAP40'	mRNA	2	1	1	0	0	0	0	0
344022	'NOTO'	mRNA	2	1	0	0	0	0	1	0
346288	'SEPTIN14'	mRNA	2	0	0	1	0	1	0	0
346653	'FAM71F2'	mRNA	2	1	0	0	0	1	0	0
348	'APOE'	mRNA	2	1	0	0	0	1	0	0
348487	'FAM131C'	mRNA	2	1	0	0	0	0	1	0
348938	'NIPAL4'	mRNA	2	0	0	1	0	0	1	0
348980	'HCN1'	mRNA	2	1	0	0	0	0	1	0
349136	'WDR86'	mRNA	2	1	0	0	0	1	0	0
349149	'GJC3'	mRNA	2	0	0	1	0	0	1	0
349667	'RTN4RL2'	mRNA	2	1	1	0	0	0	0	0
353116	'RILPL1'	mRNA	2	1	0	0	0	0	1	0
353355	'ZNF233'	mRNA	2	0	1	0	0	1	0	0
353500	'BMP8A'	mRNA	2	1	0	0	0	1	0	0
3557	'IL1RN'	mRNA	2	1	1	0	0	0	0	0
3560	'IL2RB'	mRNA	2	1	1	0	0	0	0	0
359	'AQP2'	mRNA	2	0	1	0	0	1	0	0
3590	'IL11RA'	mRNA	2	1	1	0	0	0	0	0
3596	'IL13'	mRNA	2	0	1	1	0	0	0	0
359845	'RFLNB'	mRNA	2	1	1	0	0	0	0	0
3621	'ING1'	mRNA	2	1	0	1	0	0	0	0
3631	'INPP4A'	mRNA	2	1	1	0	0	0	0	0
3635	'INPP5D'	mRNA	2	1	0	0	0	1	0	0
3636	'INPPL1'	mRNA	2	0	1	0	0	0	1	0
3645	'INSRR'	mRNA	2	1	1	0	0	0	0	0
3654	'IRAK1'	mRNA	2	0	0	1	0	1	0	0
3655	'ITGA6'	mRNA	2	0	0	1	0	0	0	1
3678	'ITGA5'	mRNA	2	1	1	0	0	0	0	0
3679	'ITGA7'	mRNA	2	1	1	0	0	0	0	0
3690	'ITGB3'	mRNA	2	0	1	1	0	0	0	0
3696	'ITGB8'	mRNA	2	0	1	0	0	1	0	0
3707	'ITPKB'	mRNA	2	1	1	0	0	0	0	0
3710	'ITPR3'	mRNA	2	1	0	1	0	0	0	0
3714	'JAG2'	mRNA	2	1	0	0	0	1	0	0
3741	'KCNA5'	mRNA	2	1	0	1	0	0	0	0
3742	'KCNA6'	mRNA	2	1	0	1	0	0	0	0
3743	'KCNA7'	mRNA	2	1	0	1	0	0	0	0
374378	'GALNT18'	mRNA	2	0	1	1	0	0	0	0
374454	'KRT77'	mRNA	2	1	0	0	0	1	0	0
3748	'KCNC3'	mRNA	2	1	1	0	0	0	0	0
374819	'LRRC37A3'	mRNA	2	1	1	0	0	0	0	0
374875	'HSD11B1L'	mRNA	2	1	1	0	0	0	0	0
3749	'KCNC4'	mRNA	2	1	1	0	0	0	0	0
3753	'KCNE1'	mRNA	2	0	0	1	0	0	0	1
3766	'KCNJ10'	mRNA	2	0	1	1	0	0	0	0
3767	'KCNJ11'	mRNA	2	0	1	0	0	1	0	0
376940	'ZC3H6'	mRNA	2	1	1	0	0	0	0	0
3770	'KCNJ14'	mRNA	2	1	0	0	0	1	0	0
3784	'KCNQ1'	mRNA	2	1	0	0	1	0	0	0
3786	'KCNQ3'	mRNA	2	1	0	1	0	0	0	0
3798	'KIF5A'	mRNA	2	0	0	1	0	1	0	0
3801	'KIFC3'	mRNA	2	1	0	0	0	0	1	0
3835	'KIF22'	mRNA	2	0	1	0	0	1	0	0
3856	'KRT8'	mRNA	2	1	0	0	0	1	0	0
387338	'NSUN4'	mRNA	2	0	1	1	0	0	0	0
387509	'GPR153'	mRNA	2	1	0	0	0	1	0	0
387521	'PEDS1'	mRNA	2	1	1	0	0	0	0	0
387712	'ENO4'	mRNA	2	1	1	0	0	0	0	0
387763	'C11orf96'	mRNA	2	0	1	0	0	1	0	0
388	'RHOB'	mRNA	2	1	1	0	0	0	0	0
388512	'CLEC17A'	mRNA	2	1	0	0	1	0	0	0
388588	'SMIM1'	mRNA	2	1	1	0	0	0	0	0
388630	'TRABD2B'	mRNA	2	1	1	0	0	0	0	0
388695	'LYSMD1'	mRNA	2	0	1	1	0	0	0	0
388931	'MFSD2B'	mRNA	2	1	1	0	0	0	0	0
388939	'PCARE'	mRNA	2	1	0	1	0	0	0	0
389072	'PLEKHM3'	mRNA	2	1	0	1	0	0	0	0
389136	'VGLL3'	mRNA	2	1	1	0	0	0	0	0
389362	'PSMG4'	mRNA	2	1	0	0	0	1	0	0
389434	'IYD'	mRNA	2	1	0	0	0	0	1	0
389610	'XKR5'	mRNA	2	1	1	0	0	0	0	0
3899	'AFF3'	mRNA	2	0	0	1	0	0	0	1
3903	'LAIR1'	mRNA	2	1	0	0	0	0	0	1
390595	'UBAP1L'	mRNA	2	0	1	0	0	1	0	0
391059	'FRRS1'	mRNA	2	1	1	0	0	0	0	0
3911	'LAMA5'	mRNA	2	1	0	0	0	1	0	0
3914	'LAMB3'	mRNA	2	0	0	1	0	0	1	0
392862	'GRID2IP'	mRNA	2	1	1	0	0	0	0	0
3929	'LBP'	mRNA	2	0	0	1	0	1	0	0
393	'ARHGAP4'	mRNA	2	1	1	0	0	0	0	0
3937	'LCP2'	mRNA	2	1	0	0	0	0	1	0
3954	'LETM1'	mRNA	2	0	1	0	0	1	0	0
3978	'LIG1'	mRNA	2	1	1	0	0	0	0	0
398	'ARHGDIG'	mRNA	2	1	1	0	0	0	0	0
3992	'FADS1'	mRNA	2	1	1	0	0	0	0	0
3993	'LLGL2'	mRNA	2	1	0	1	0	0	0	0
399687	'MYO18A'	mRNA	2	1	1	0	0	0	0	0
399909	'PCNX3'	mRNA	2	1	1	0	0	0	0	0
400451	'FAM174B'	mRNA	2	1	0	0	0	0	1	0
400499	'LOC400499'	mRNA	2	1	1	0	0	0	0	0
400506	'KNOP1'	mRNA	2	1	0	1	0	0	0	0
400569	'MED11'	mRNA	2	0	1	0	0	0	1	0
400954	'EML6'	mRNA	2	0	0	1	0	0	1	0
4010	'LMX1B'	mRNA	2	1	0	1	0	0	0	0
401036	'ASB18'	mRNA	2	1	0	0	0	0	1	0
401097	'C3orf80'	mRNA	2	1	1	0	0	0	0	0
401258	'RAB44'	mRNA	2	1	0	0	0	0	0	1
401409	'RAB19'	mRNA	2	1	1	0	0	0	0	0
401541	'CENPP'	mRNA	2	0	1	0	0	1	0	0
401548	'SNX30'	mRNA	2	0	0	1	0	1	0	0
401720	'FIGNL2'	mRNA	2	1	1	0	0	0	0	0
4034	'LRCH4'	mRNA	2	1	1	0	0	0	0	0
4036	'LRP2'	mRNA	2	1	0	1	0	0	0	0
404093	'CUEDC1'	mRNA	2	1	0	0	0	0	1	0
4043	'LRPAP1'	mRNA	2	1	1	0	0	0	0	0
4050	'LTB'	mRNA	2	1	1	0	0	0	0	0
4053	'LTBP2'	mRNA	2	1	1	0	0	0	0	0
408263	'FNDC9'	mRNA	2	0	1	1	0	0	0	0
4091	'SMAD6'	mRNA	2	1	1	0	0	0	0	0
4137	'MAPT'	mRNA	2	1	1	0	0	0	0	0
4139	'MARK1'	mRNA	2	1	1	0	0	0	0	0
4151	'MB'	mRNA	2	1	0	0	0	1	0	0
4152	'MBD1'	mRNA	2	1	1	0	0	0	0	0
4185	'ADAM11'	mRNA	2	1	0	1	0	0	0	0
4188	'MDFI'	mRNA	2	1	1	0	0	0	0	0
4193	'MDM2'	mRNA	2	1	1	0	0	0	0	0
4209	'MEF2D'	mRNA	2	1	1	0	0	0	0	0
4211	'MEIS1'	mRNA	2	1	0	1	0	0	0	0
4212	'MEIS2'	mRNA	2	1	0	0	1	0	0	0
4241	'MELTF'	mRNA	2	0	0	0	0	1	0	1
4261	'CIITA'	mRNA	2	1	0	0	0	0	1	0
4294	'MAP3K10'	mRNA	2	1	0	1	0	0	0	0
4301	'AFDN'	mRNA	2	1	0	0	0	1	0	0
431707	'LHX8'	mRNA	2	0	0	0	0	1	0	1
4323	'MMP14'	mRNA	2	1	0	0	0	0	1	0
4326	'MMP17'	mRNA	2	1	0	0	0	1	0	0
439	'GET3'	mRNA	2	1	1	0	0	0	0	0
439921	'MXRA7'	mRNA	2	1	1	0	0	0	0	0
441478	'NRARP'	mRNA	2	1	1	0	0	0	0	0
442213	'PTCHD4'	mRNA	2	0	1	0	0	0	0	1
442425	'FOXB2'	mRNA	2	0	1	0	0	1	0	0
4436	'MSH2'	mRNA	2	1	1	0	0	0	0	0
4478	'MSN'	mRNA	2	1	0	1	0	0	0	0
4584	'MUC3A'	mRNA	2	1	1	0	0	0	0	0
4585	'MUC4'	mRNA	2	0	1	0	0	1	0	0
460	'ASTN1'	mRNA	2	1	0	1	0	0	0	0
4628	'MYH10'	mRNA	2	1	0	0	0	0	0	1
4641	'MYO1C'	mRNA	2	1	0	1	0	0	0	0
4642	'MYO1D'	mRNA	2	1	0	0	0	1	0	0
4646	'MYO6'	mRNA	2	0	0	1	0	1	0	0
4651	'MYO10'	mRNA	2	1	1	0	0	0	0	0
4660	'PPP1R12B'	mRNA	2	1	1	0	0	0	0	0
4673	'NAP1L1'	mRNA	2	0	1	0	0	0	1	0
4678	'NASP'	mRNA	2	1	0	1	0	0	0	0
4681	'NBL1'	mRNA	2	1	1	0	0	0	0	0
4689	'NCF4'	mRNA	2	0	1	0	0	0	1	0
4697	'NDUFA4'	mRNA	2	0	1	0	0	0	1	0
471	'ATIC'	mRNA	2	0	1	1	0	0	0	0
474344	'GIMAP6'	mRNA	2	0	1	0	0	1	0	0
475	'ATOX1'	mRNA	2	1	1	0	0	0	0	0
4751	'NEK2'	mRNA	2	0	0	1	1	0	0	0
4771	'NF2'	mRNA	2	1	0	0	0	0	1	0
4772	'NFATC1'	mRNA	2	1	1	0	0	0	0	0
4773	'NFATC2'	mRNA	2	1	1	0	0	0	0	0
4782	'NFIC'	mRNA	2	1	0	1	0	0	0	0
4784	'NFIX'	mRNA	2	1	0	0	0	0	1	0
4792	'NFKBIA'	mRNA	2	1	0	0	0	1	0	0
4793	'NFKBIB'	mRNA	2	1	1	0	0	0	0	0
4824	'NKX3-1'	mRNA	2	1	0	0	0	0	1	0
4837	'NNMT'	mRNA	2	1	0	0	0	1	0	0
4841	'NONO'	mRNA	2	1	0	0	0	0	1	0
4851	'NOTCH1'	mRNA	2	1	1	0	0	0	0	0
487	'ATP2A1'	mRNA	2	1	1	0	0	0	0	0
4881	'NPR1'	mRNA	2	1	0	0	0	1	0	0
4882	'NPR2'	mRNA	2	1	1	0	0	0	0	0
4883	'NPR3'	mRNA	2	1	0	0	0	0	1	0
489	'ATP2A3'	mRNA	2	0	1	1	0	0	0	0
491	'ATP2B2'	mRNA	2	1	0	1	0	0	0	0
492	'ATP2B3'	mRNA	2	1	1	0	0	0	0	0
4923	'NTSR1'	mRNA	2	1	0	0	0	0	0	1
4924	'NUCB1'	mRNA	2	1	0	0	1	0	0	0
4935	'GPR143'	mRNA	2	1	0	1	0	0	0	0
493753	'COA5'	mRNA	2	1	0	1	0	0	0	0
494188	'FBXO47'	mRNA	2	0	0	1	1	0	0	0
4943	'TBC1D25'	mRNA	2	1	0	0	0	1	0	0
494470	'RNF165'	mRNA	2	0	1	0	0	0	1	0
4946	'OAZ1'	mRNA	2	1	0	0	0	1	0	0
4987	'OPRL1'	mRNA	2	1	1	0	0	0	0	0
5007	'OSBP'	mRNA	2	1	0	0	1	0	0	0
5023	'P2RX1'	mRNA	2	1	1	0	0	0	0	0
5024	'P2RX3'	mRNA	2	1	0	0	0	1	0	0
50515	'CHST11'	mRNA	2	1	0	0	0	1	0	0
50626	'CYHR1'	mRNA	2	1	0	0	0	1	0	0
50650	'ARHGEF3'	mRNA	2	1	0	0	0	1	0	0
5069	'PAPPA'	mRNA	2	1	1	0	0	0	0	0
5076	'PAX2'	mRNA	2	1	1	0	0	0	0	0
50801	'KCNK4'	mRNA	2	1	0	0	0	1	0	0
50807	'ASAP1'	mRNA	2	1	1	0	0	0	0	0
50853	'VILL'	mRNA	2	1	1	0	0	0	0	0
50863	'NTM'	mRNA	2	0	1	1	0	0	0	0
5089	'PBX2'	mRNA	2	1	1	0	0	0	0	0
5098	'PCDHGC3'	mRNA	2	1	0	1	0	0	0	0
51	'ACOX1'	mRNA	2	1	1	0	0	0	0	0
51008	'ASCC1'	mRNA	2	1	1	0	0	0	0	0
51011	'FAHD2A'	mRNA	2	1	1	0	0	0	0	0
51035	'UBXN1'	mRNA	2	1	0	0	0	1	0	0
51061	'TXNDC11'	mRNA	2	1	0	0	0	1	0	0
51066	'SSUH2'	mRNA	2	1	0	1	0	0	0	0
51085	'MLXIPL'	mRNA	2	1	1	0	0	0	0	0
51094	'ADIPOR1'	mRNA	2	0	1	1	0	0	0	0
51102	'MECR'	mRNA	2	0	1	0	0	1	0	0
51111	'KMT5B'	mRNA	2	1	0	1	0	0	0	0
51133	'KCTD3'	mRNA	2	0	1	0	1	0	0	0
51148	'CERCAM'	mRNA	2	1	1	0	0	0	0	0
51154	'MRTO4'	mRNA	2	1	1	0	0	0	0	0
51155	'JPT1'	mRNA	2	0	1	0	0	1	0	0
51161	'C3orf18'	mRNA	2	1	0	0	0	0	1	0
51172	'NAGPA'	mRNA	2	1	1	0	0	0	0	0
51176	'LEF1'	mRNA	2	1	0	0	0	0	0	1
51177	'PLEKHO1'	mRNA	2	1	1	0	0	0	0	0
51201	'ZDHHC2'	mRNA	2	1	1	0	0	0	0	0
51204	'TACO1'	mRNA	2	1	0	0	0	0	0	1
51226	'COPZ2'	mRNA	2	1	0	0	0	0	0	1
5125	'PCSK5'	mRNA	2	1	0	0	0	0	0	1
51266	'CLEC1B'	mRNA	2	0	1	0	0	0	0	1
51267	'CLEC1A'	mRNA	2	1	0	1	0	0	0	0
51281	'ANKMY1'	mRNA	2	1	1	0	0	0	0	0
51291	'GMIP'	mRNA	2	1	1	0	0	0	0	0
51312	'SLC25A37'	mRNA	2	1	0	1	0	0	0	0
51316	'PLAC8'	mRNA	2	1	1	0	0	0	0	0
51363	'CHST15'	mRNA	2	1	1	0	0	0	0	0
51367	'POP5'	mRNA	2	1	0	0	0	0	0	1
51421	'AMOTL2'	mRNA	2	1	0	0	1	0	0	0
51422	'PRKAG2'	mRNA	2	1	1	0	0	0	0	0
51427	'ZNF107'	mRNA	2	0	0	1	0	0	1	0
51435	'SCARA3'	mRNA	2	1	0	0	1	0	0	0
51466	'EVL'	mRNA	2	1	0	1	0	0	0	0
51479	'ANKFY1'	mRNA	2	1	1	0	0	0	0	0
51497	'NELFCD'	mRNA	2	1	0	0	0	1	0	0
5154	'PDGFA'	mRNA	2	1	0	1	0	0	0	0
51557	'LGSN'	mRNA	2	0	0	0	0	0	1	1
51559	'NT5DC3'	mRNA	2	0	1	0	0	0	1	0
5158	'PDE6B'	mRNA	2	0	1	1	0	0	0	0
516	'ATP5MC1'	mRNA	2	0	1	0	0	0	1	0
51616	'TAF9B'	mRNA	2	0	1	1	0	0	0	0
51629	'SLC25A39'	mRNA	2	1	0	1	0	0	0	0
51651	'PTRH2'	mRNA	2	0	0	1	1	0	0	0
51657	'STYXL1'	mRNA	2	1	1	0	0	0	0	0
51665	'ASB1'	mRNA	2	1	0	0	0	0	1	0
51684	'SUFU'	mRNA	2	1	0	0	0	0	1	0
51701	'NLK'	mRNA	2	0	1	0	1	0	0	0
51733	'UPB1'	mRNA	2	1	1	0	0	0	0	0
5178	'PEG3'	mRNA	2	0	0	1	0	1	0	0
5192	'PEX10'	mRNA	2	0	0	1	0	1	0	0
5198	'PFAS'	mRNA	2	1	1	0	0	0	0	0
5253	'PHF2'	mRNA	2	1	0	1	0	0	0	0
5257	'PHKB'	mRNA	2	0	0	0	0	1	0	1
5267	'SERPINA4'	mRNA	2	1	0	1	0	0	0	0
5287	'PIK3C2B'	mRNA	2	0	1	1	0	0	0	0
5293	'PIK3CD'	mRNA	2	1	0	0	0	0	0	1
5303	'PIN4'	mRNA	2	1	1	0	0	0	0	0
5305	'PIP4K2A'	mRNA	2	1	0	0	1	0	0	0
5306	'PITPNA'	mRNA	2	1	0	0	0	1	0	0
5310	'PKD1'	mRNA	2	1	1	0	0	0	0	0
5329	'PLAUR'	mRNA	2	1	0	1	0	0	0	0
53340	'SPA17'	mRNA	2	1	0	1	0	0	0	0
53342	'IL17D'	mRNA	2	1	0	0	0	1	0	0
53345	'TM6SF2'	mRNA	2	1	0	0	0	1	0	0
53349	'ZFYVE1'	mRNA	2	1	0	0	0	0	1	0
53358	'SHC3'	mRNA	2	1	1	0	0	0	0	0
5339	'PLEC'	mRNA	2	1	0	0	0	0	1	0
5359	'PLSCR1'	mRNA	2	1	1	0	0	0	0	0
5361	'PLXNA1'	mRNA	2	1	1	0	0	0	0	0
53615	'MBD3'	mRNA	2	1	0	1	0	0	0	0
5362	'PLXNA2'	mRNA	2	1	1	0	0	0	0	0
53637	'S1PR5'	mRNA	2	1	0	0	1	0	0	0
5365	'PLXNB3'	mRNA	2	1	0	0	0	0	1	0
53842	'CLDN22'	mRNA	2	0	0	1	1	0	0	0
54039	'PCBP3'	mRNA	2	1	1	0	0	0	0	0
54084	'TSPEAR'	mRNA	2	1	1	0	0	0	0	0
541565	'C8orf58'	mRNA	2	1	1	0	0	0	0	0
5426	'POLE'	mRNA	2	1	0	0	0	1	0	0
54329	'GPR85'	mRNA	2	1	1	0	0	0	0	0
54436	'SH3TC1'	mRNA	2	1	1	0	0	0	0	0
54437	'SEMA5B'	mRNA	2	1	0	1	0	0	0	0
54453	'RIN2'	mRNA	2	1	1	0	0	0	0	0
54468	'MIOS'	mRNA	2	0	0	0	0	0	1	1
54480	'CHPF2'	mRNA	2	1	1	0	0	0	0	0
54504	'CPVL'	mRNA	2	0	1	0	0	0	1	0
54511	'HMGCLL1'	mRNA	2	1	0	0	0	0	0	1
5452	'POU2F2'	mRNA	2	1	1	0	0	0	0	0
54520	'CCDC93'	mRNA	2	0	1	0	0	0	0	1
54537	'SHLD2'	mRNA	2	0	1	1	0	0	0	0
54541	'DDIT4'	mRNA	2	1	0	1	0	0	0	0
54542	'RC3H2'	mRNA	2	1	0	1	0	0	0	0
54554	'WDR5B'	mRNA	2	1	0	0	1	0	0	0
54625	'PARP14'	mRNA	2	1	1	0	0	0	0	0
5463	'POU6F1'	mRNA	2	1	0	1	0	0	0	0
5469	'MED1'	mRNA	2	1	0	0	1	0	0	0
54734	'RAB39A'	mRNA	2	1	1	0	0	0	0	0
54757	'FAM20A'	mRNA	2	1	1	0	0	0	0	0
54768	'HYDIN'	mRNA	2	1	0	0	0	1	0	0
54777	'CFAP46'	mRNA	2	1	0	0	0	1	0	0
5478	'PPIA'	mRNA	2	0	1	0	0	1	0	0
54795	'TRPM4'	mRNA	2	1	1	0	0	0	0	0
54823	'SWT1'	mRNA	2	0	0	0	0	1	1	0
54825	'CDHR2'	mRNA	2	1	0	1	0	0	0	0
54828	'BCAS3'	mRNA	2	1	0	1	0	0	0	0
54840	'APTX'	mRNA	2	1	1	0	0	0	0	0
54841	'BIVM'	mRNA	2	1	0	0	0	0	0	1
54850	'FBXL12'	mRNA	2	1	1	0	0	0	0	0
54854	'FAM83E'	mRNA	2	1	1	0	0	0	0	0
54857	'GDPD2'	mRNA	2	1	0	1	0	0	0	0
54858	'PGPEP1'	mRNA	2	1	1	0	0	0	0	0
548644	'POLR2J3'	mRNA	2	0	1	0	0	0	1	0
54869	'EPS8L1'	mRNA	2	1	0	0	0	1	0	0
54879	'ST7L'	mRNA	2	0	1	0	1	0	0	0
54880	'BCOR'	mRNA	2	1	1	0	0	0	0	0
54891	'INO80D'	mRNA	2	1	0	1	0	0	0	0
54894	'RNF43'	mRNA	2	1	0	1	0	0	0	0
54896	'SLC66A1'	mRNA	2	1	1	0	0	0	0	0
54929	'TMEM161A'	mRNA	2	0	1	0	0	0	1	0
54954	'FAM120C'	mRNA	2	1	1	0	0	0	0	0
54978	'SLC35F6'	mRNA	2	1	1	0	0	0	0	0
54982	'CLN6'	mRNA	2	1	0	0	0	1	0	0
54986	'ULK4'	mRNA	2	1	1	0	0	0	0	0
54988	'ACSM5'	mRNA	2	0	0	0	1	1	0	0
5499	'PPP1CA'	mRNA	2	1	0	0	0	1	0	0
55	'ACP3'	mRNA	2	1	1	0	0	0	0	0
55001	'TTC22'	mRNA	2	1	1	0	0	0	0	0
55027	'HEATR3'	mRNA	2	0	1	0	0	0	1	0
55028	'C17orf80'	mRNA	2	1	0	0	0	0	0	1
55054	'ATG16L1'	mRNA	2	1	0	0	1	0	0	0
550631	'CCDC157'	mRNA	2	1	0	1	0	0	0	0
55111	'PLEKHJ1'	mRNA	2	0	1	0	1	0	0	0
55114	'ARHGAP17'	mRNA	2	1	0	1	0	0	0	0
55116	'TMEM39B'	mRNA	2	0	1	1	0	0	0	0
55122	'AKIRIN2'	mRNA	2	1	1	0	0	0	0	0
55139	'ANKZF1'	mRNA	2	1	1	0	0	0	0	0
55149	'MTPAP'	mRNA	2	0	0	1	0	0	0	1
55157	'DARS2'	mRNA	2	0	1	1	0	0	0	0
55159	'RFWD3'	mRNA	2	0	1	0	1	0	0	0
55187	'VPS13D'	mRNA	2	0	1	0	0	0	1	0
55191	'NADSYN1'	mRNA	2	1	0	0	0	1	0	0
55197	'RPRD1A'	mRNA	2	1	0	0	0	0	1	0
55205	'ZNF532'	mRNA	2	0	0	0	0	0	1	1
55208	'DCUN1D2'	mRNA	2	1	0	0	0	1	0	0
55222	'LRRC20'	mRNA	2	1	1	0	0	0	0	0
55224	'ETNK2'	mRNA	2	1	0	0	0	0	1	0
55234	'SMU1'	mRNA	2	1	0	0	0	0	1	0
55237	'VRTN'	mRNA	2	1	1	0	0	0	0	0
55238	'SLC38A7'	mRNA	2	1	1	0	0	0	0	0
55243	'KIRREL1'	mRNA	2	1	0	0	0	0	0	1
55244	'SLC47A1'	mRNA	2	1	0	1	0	0	0	0
55266	'TMEM19'	mRNA	2	0	0	0	1	0	1	0
55269	'PSPC1'	mRNA	2	1	0	0	1	0	0	0
55272	'IMP3'	mRNA	2	1	0	0	0	1	0	0
5529	'PPP2R5E'	mRNA	2	0	0	1	0	1	0	0
55293	'UEVLD'	mRNA	2	0	1	1	0	0	0	0
55300	'PI4K2B'	mRNA	2	0	1	0	0	1	0	0
55308	'DDX19A'	mRNA	2	1	0	0	0	0	0	1
55311	'ZNF444'	mRNA	2	1	0	0	0	1	0	0
55315	'SLC29A3'	mRNA	2	1	1	0	0	0	0	0
553158	'PRR5-ARHGAP8'	mRNA	2	0	1	0	0	1	0	0
55323	'LARP6'	mRNA	2	0	0	1	0	1	0	0
55328	'RNLS'	mRNA	2	1	0	1	0	0	0	0
55341	'LSG1'	mRNA	2	0	0	1	0	1	0	0
55432	'YOD1'	mRNA	2	0	1	0	1	0	0	0
5546	'PRCC'	mRNA	2	1	0	0	0	1	0	0
5551	'PRF1'	mRNA	2	0	1	0	0	1	0	0
55536	'CDCA7L'	mRNA	2	0	1	1	0	0	0	0
55558	'PLXNA3'	mRNA	2	1	1	0	0	0	0	0
55567	'DNAH3'	mRNA	2	1	1	0	0	0	0	0
55572	'FOXRED1'	mRNA	2	0	1	0	0	1	0	0
55573	'CDV3'	mRNA	2	1	1	0	0	0	0	0
55611	'OTUB1'	mRNA	2	1	1	0	0	0	0	0
55627	'SMPD4'	mRNA	2	1	1	0	0	0	0	0
55652	'SLC48A1'	mRNA	2	1	1	0	0	0	0	0
55657	'ZNF692'	mRNA	2	1	0	0	0	0	1	0
55663	'ZNF446'	mRNA	2	1	0	1	0	0	0	0
55668	'GPATCH2L'	mRNA	2	0	0	1	0	0	1	0
55670	'PEX26'	mRNA	2	1	0	0	0	0	1	0
55679	'LIMS2'	mRNA	2	1	0	0	0	1	0	0
55689	'YEATS2'	mRNA	2	1	0	1	0	0	0	0
55693	'KDM4D'	mRNA	2	1	1	0	0	0	0	0
55698	'RADIL'	mRNA	2	1	1	0	0	0	0	0
55731	'FAM222B'	mRNA	2	1	1	0	0	0	0	0
55735	'DNAJC11'	mRNA	2	1	0	0	0	0	1	0
55741	'EDEM2'	mRNA	2	1	1	0	0	0	0	0
55742	'PARVA'	mRNA	2	1	0	0	0	1	0	0
55762	'ZNF701'	mRNA	2	1	0	0	0	1	0	0
55785	'FGD6'	mRNA	2	1	1	0	0	0	0	0
55798	'METTL2B'	mRNA	2	0	0	1	0	1	0	0
5580	'PRKCD'	mRNA	2	1	1	0	0	0	0	0
5581	'PRKCE'	mRNA	2	0	0	1	0	1	0	0
55821	'ALLC'	mRNA	2	0	0	0	0	1	1	0
5583	'PRKCH'	mRNA	2	0	1	0	0	1	0	0
55833	'UBAP2'	mRNA	2	1	1	0	0	0	0	0
55843	'ARHGAP15'	mRNA	2	0	1	0	1	0	0	0
5586	'PKN2'	mRNA	2	0	0	0	0	0	1	1
55870	'ASH1L'	mRNA	2	1	0	0	0	0	0	1
55966	'AJAP1'	mRNA	2	1	0	0	0	1	0	0
55971	'BAIAP2L1'	mRNA	2	1	0	0	1	0	0	0
5602	'MAPK10'	mRNA	2	1	0	1	0	0	0	0
56063	'TMEM234'	mRNA	2	1	1	0	0	0	0	0
5608	'MAP2K6'	mRNA	2	0	1	1	0	0	0	0
56102	'PCDHGB3'	mRNA	2	1	1	0	0	0	0	0
56107	'PCDHGA9'	mRNA	2	1	1	0	0	0	0	0
5611	'DNAJC3'	mRNA	2	0	0	0	0	0	1	1
5613	'PRKX'	mRNA	2	1	0	0	0	1	0	0
56172	'ANKH'	mRNA	2	0	0	0	0	1	1	0
5618	'PRLR'	mRNA	2	1	1	0	0	0	0	0
56254	'RNF20'	mRNA	2	0	1	0	0	0	1	0
56257	'MEPCE'	mRNA	2	1	0	0	1	0	0	0
56262	'LRRC8A'	mRNA	2	1	0	0	1	0	0	0
5662	'PSD'	mRNA	2	1	0	0	0	0	1	0
56654	'NPDC1'	mRNA	2	1	0	0	0	1	0	0
5681	'PSKH1'	mRNA	2	0	1	0	0	1	0	0
5682	'PSMA1'	mRNA	2	1	1	0	0	0	0	0
56848	'SPHK2'	mRNA	2	1	1	0	0	0	0	0
5685	'PSMA4'	mRNA	2	1	0	1	0	0	0	0
56882	'CDC42SE1'	mRNA	2	1	0	1	0	0	0	0
56888	'KCMF1'	mRNA	2	1	0	1	0	0	0	0
56896	'DPYSL5'	mRNA	2	1	1	0	0	0	0	0
56917	'MEIS3'	mRNA	2	1	1	0	0	0	0	0
56924	'PAK6'	mRNA	2	1	1	0	0	0	0	0
56926	'NCLN'	mRNA	2	1	0	1	0	0	0	0
56928	'SPPL2B'	mRNA	2	1	0	0	0	1	0	0
56940	'DUSP22'	mRNA	2	0	0	1	1	0	0	0
56981	'PRDM11'	mRNA	2	1	0	1	0	0	0	0
56987	'BBX'	mRNA	2	0	1	0	0	0	1	0
56996	'SLC12A9'	mRNA	2	1	1	0	0	0	0	0
57026	'PDXP'	mRNA	2	1	0	0	0	1	0	0
57048	'PLSCR3'	mRNA	2	1	1	0	0	0	0	0
57057	'TBX20'	mRNA	2	1	0	0	1	0	0	0
57085	'AGTRAP'	mRNA	2	1	1	0	0	0	0	0
57106	'NAT14'	mRNA	2	1	1	0	0	0	0	0
57107	'PDSS2'	mRNA	2	1	1	0	0	0	0	0
57118	'CAMK1D'	mRNA	2	0	0	1	0	1	0	0
57121	'LPAR5'	mRNA	2	1	0	0	0	0	1	0
57128	'LYRM4'	mRNA	2	1	0	0	0	1	0	0
57134	'MAN1C1'	mRNA	2	1	1	0	0	0	0	0
57147	'SCYL3'	mRNA	2	0	1	0	0	0	1	0
57152	'SLURP1'	mRNA	2	1	0	0	0	0	0	1
57154	'SMURF1'	mRNA	2	1	0	1	0	0	0	0
57156	'TMEM63C'	mRNA	2	1	0	1	0	0	0	0
57158	'JPH2'	mRNA	2	1	0	0	0	0	0	1
57186	'RALGAPA2'	mRNA	2	1	1	0	0	0	0	0
57189	'DENND11'	mRNA	2	1	0	0	1	0	0	0
57190	'SELENON'	mRNA	2	1	1	0	0	0	0	0
57216	'VANGL2'	mRNA	2	1	1	0	0	0	0	0
57217	'TTC7A'	mRNA	2	1	0	1	0	0	0	0
5723	'PSPH'	mRNA	2	1	0	0	0	1	0	0
5729	'PTGDR'	mRNA	2	0	1	0	0	1	0	0
57338	'JPH3'	mRNA	2	1	0	0	0	0	1	0
57348	'TTYH1'	mRNA	2	1	1	0	0	0	0	0
57404	'CYP20A1'	mRNA	2	1	1	0	0	0	0	0
574414	'PRR9'	mRNA	2	1	1	0	0	0	0	0
57448	'BIRC6'	mRNA	2	0	1	0	1	0	0	0
57451	'TENM2'	mRNA	2	0	0	1	0	0	1	0
57453	'DSCAML1'	mRNA	2	1	0	0	0	1	0	0
57463	'AMIGO1'	mRNA	2	1	1	0	0	0	0	0
57469	'PNMA8B'	mRNA	2	1	1	0	0	0	0	0
57471	'ERMN'	mRNA	2	0	1	1	0	0	0	0
57477	'SHROOM4'	mRNA	2	0	1	1	0	0	0	0
57484	'RNF150'	mRNA	2	1	1	0	0	0	0	0
57489	'ODF2L'	mRNA	2	0	1	1	0	0	0	0
57501	'CFAP92'	mRNA	2	1	0	1	0	0	0	0
57502	'NLGN4X'	mRNA	2	1	0	1	0	0	0	0
57506	'MAVS'	mRNA	2	1	0	0	0	0	1	0
57508	'INTS2'	mRNA	2	0	1	1	0	0	0	0
57512	'GPR158'	mRNA	2	1	1	0	0	0	0	0
57513	'CASKIN2'	mRNA	2	1	0	0	0	0	1	0
57514	'ARHGAP31'	mRNA	2	1	0	0	1	0	0	0
57523	'NYNRIN'	mRNA	2	1	0	0	1	0	0	0
57524	'CASKIN1'	mRNA	2	1	0	0	0	1	0	0
57534	'MIB1'	mRNA	2	0	1	0	0	1	0	0
57538	'ALPK3'	mRNA	2	1	0	1	0	0	0	0
57549	'IGSF9'	mRNA	2	1	1	0	0	0	0	0
57553	'MICAL3'	mRNA	2	0	1	0	0	1	0	0
57565	'KLHL14'	mRNA	2	1	0	1	0	0	0	0
57572	'DOCK6'	mRNA	2	1	1	0	0	0	0	0
57574	'MARCHF4'	mRNA	2	1	0	0	0	0	0	1
57592	'ZNF687'	mRNA	2	1	0	0	0	1	0	0
57593	'EBF4'	mRNA	2	1	0	0	1	0	0	0
57595	'PDZD4'	mRNA	2	1	0	0	0	0	1	0
57602	'USP36'	mRNA	2	1	1	0	0	0	0	0
57611	'ISLR2'	mRNA	2	1	0	0	0	1	0	0
57642	'COL20A1'	mRNA	2	0	0	0	1	0	1	0
57643	'ZSWIM5'	mRNA	2	1	1	0	0	0	0	0
57655	'GRAMD1A'	mRNA	2	0	1	1	0	0	0	0
57661	'PHRF1'	mRNA	2	1	0	0	1	0	0	0
57690	'TNRC6C'	mRNA	2	1	1	0	0	0	0	0
57701	'NCKAP5L'	mRNA	2	1	1	0	0	0	0	0
57704	'GBA2'	mRNA	2	1	0	0	0	1	0	0
57722	'IGDCC4'	mRNA	2	0	1	0	0	0	1	0
57731	'SPTBN4'	mRNA	2	1	0	0	0	0	1	0
57732	'ZFYVE28'	mRNA	2	1	0	0	0	1	0	0
5774	'PTPN3'	mRNA	2	1	1	0	0	0	0	0
5778	'PTPN7'	mRNA	2	1	1	0	0	0	0	0
57799	'RAB40C'	mRNA	2	1	0	0	0	1	0	0
5780	'PTPN9'	mRNA	2	0	0	0	0	1	1	0
57801	'HES4'	mRNA	2	1	0	0	0	1	0	0
57828	'CATSPERG'	mRNA	2	1	0	1	0	0	0	0
57830	'KRTAP5-8'	mRNA	2	1	0	1	0	0	0	0
57835	'SLC4A5'	mRNA	2	0	1	1	0	0	0	0
5787	'PTPRB'	mRNA	2	0	1	0	1	0	0	0
5789	'PTPRD'	mRNA	2	1	0	0	0	1	0	0
5793	'PTPRG'	mRNA	2	0	1	0	0	0	1	0
5802	'PTPRS'	mRNA	2	1	0	0	0	0	1	0
5818	'NECTIN1'	mRNA	2	1	0	1	0	0	0	0
5819	'NECTIN2'	mRNA	2	1	0	0	0	1	0	0
58190	'CTDSP1'	mRNA	2	1	0	0	0	1	0	0
5829	'PXN'	mRNA	2	0	1	0	0	1	0	0
5831	'PYCR1'	mRNA	2	1	0	0	0	1	0	0
58476	'TP53INP2'	mRNA	2	1	1	0	0	0	0	0
58497	'PRUNE1'	mRNA	2	1	0	1	0	0	0	0
58504	'ARHGAP22'	mRNA	2	1	0	0	0	0	0	1
58527	'ABRACL'	mRNA	2	0	0	1	1	0	0	0
58528	'RRAGD'	mRNA	2	1	1	0	0	0	0	0
58533	'SNX6'	mRNA	2	1	1	0	0	0	0	0
5865	'RAB3B'	mRNA	2	1	0	1	0	0	0	0
5883	'RAD9A'	mRNA	2	1	1	0	0	0	0	0
58986	'PGAP6'	mRNA	2	1	1	0	0	0	0	0
5903	'RANBP2'	mRNA	2	0	1	1	0	0	0	0
59283	'CACNG8'	mRNA	2	1	0	0	0	1	0	0
59284	'CACNG7'	mRNA	2	1	0	0	0	0	1	0
59335	'PRDM12'	mRNA	2	1	0	0	0	1	0	0
59338	'PLEKHA1'	mRNA	2	0	0	0	1	1	0	0
5934	'RBL2'	mRNA	2	0	0	0	1	1	0	0
59345	'GNB4'	mRNA	2	0	1	0	0	1	0	0
59353	'TMEM35A'	mRNA	2	1	1	0	0	0	0	0
5959	'RDH5'	mRNA	2	1	0	1	0	0	0	0
5976	'UPF1'	mRNA	2	1	0	1	0	0	0	0
598	'BCL2L1'	mRNA	2	1	1	0	0	0	0	0
599	'BCL2L2'	mRNA	2	1	1	0	0	0	0	0
5990	'RFX2'	mRNA	2	1	0	1	0	0	0	0
5991	'RFX3'	mRNA	2	0	1	0	1	0	0	0
6002	'RGS12'	mRNA	2	1	0	1	0	0	0	0
60343	'FAM3A'	mRNA	2	1	1	0	0	0	0	0
60386	'SLC25A19'	mRNA	2	1	0	1	0	0	0	0
6046	'BRD2'	mRNA	2	1	0	0	0	1	0	0
6048	'RNF5'	mRNA	2	1	0	0	0	0	1	0
60598	'KCNK15'	mRNA	2	1	0	0	0	1	0	0
60676	'PAPPA2'	mRNA	2	0	1	0	0	0	1	0
60680	'CELF5'	mRNA	2	1	0	0	1	0	0	0
6134	'RPL10'	mRNA	2	0	0	1	0	0	0	1
617	'BCS1L'	mRNA	2	0	0	0	0	1	1	0
6194	'RPS6'	mRNA	2	0	0	0	1	1	0	0
6196	'RPS6KA2'	mRNA	2	1	1	0	0	0	0	0
6210	'RPS15A'	mRNA	2	0	0	1	0	1	0	0
6218	'RPS17'	mRNA	2	1	0	0	0	1	0	0
6223	'RPS19'	mRNA	2	1	0	0	0	1	0	0
6229	'RPS24'	mRNA	2	0	1	1	0	0	0	0
6239	'RREB1'	mRNA	2	1	0	1	0	0	0	0
6261	'RYR1'	mRNA	2	1	0	0	0	0	1	0
6263	'RYR3'	mRNA	2	0	1	0	0	0	0	1
6272	'SORT1'	mRNA	2	1	0	1	0	0	0	0
6299	'SALL1'	mRNA	2	1	1	0	0	0	0	0
63027	'SLC22A23'	mRNA	2	1	1	0	0	0	0	0
6319	'SCD'	mRNA	2	1	0	0	0	0	0	1
6320	'CLEC11A'	mRNA	2	1	1	0	0	0	0	0
6327	'SCN2B'	mRNA	2	1	1	0	0	0	0	0
6334	'SCN8A'	mRNA	2	1	0	0	0	1	0	0
6344	'SCTR'	mRNA	2	1	1	0	0	0	0	0
63897	'HEATR6'	mRNA	2	1	0	0	0	0	0	1
639	'PRDM1'	mRNA	2	0	1	1	0	0	0	0
63950	'DMRTA2'	mRNA	2	1	0	0	0	1	0	0
6397	'SEC14L1'	mRNA	2	1	0	0	0	0	1	0
6400	'SEL1L'	mRNA	2	1	0	0	0	1	0	0
6405	'SEMA3F'	mRNA	2	0	1	0	0	1	0	0
64072	'CDH23'	mRNA	2	1	0	0	0	1	0	0
64077	'LHPP'	mRNA	2	0	1	0	0	1	0	0
64096	'GFRA4'	mRNA	2	1	0	0	0	1	0	0
64106	'NPFFR1'	mRNA	2	1	0	0	0	1	0	0
64129	'TINAGL1'	mRNA	2	1	0	0	0	1	0	0
64131	'XYLT1'	mRNA	2	1	1	0	0	0	0	0
64132	'XYLT2'	mRNA	2	1	1	0	0	0	0	0
64137	'ABCG4'	mRNA	2	1	1	0	0	0	0	0
64218	'SEMA4A'	mRNA	2	1	0	0	0	0	1	0
64241	'ABCG8'	mRNA	2	1	1	0	0	0	0	0
64321	'SOX17'	mRNA	2	0	1	0	0	1	0	0
64326	'COP1'	mRNA	2	1	0	1	0	0	0	0
64344	'HIF3A'	mRNA	2	1	0	1	0	0	0	0
64359	'NXN'	mRNA	2	1	0	0	1	0	0	0
643596	'RNF224'	mRNA	2	1	0	0	0	0	1	0
64375	'IKZF4'	mRNA	2	1	0	1	0	0	0	0
643847	'PGA4'	mRNA	2	1	1	0	0	0	0	0
643853	'TMPPE'	mRNA	2	0	1	0	1	0	0	0
64388	'GREM2'	mRNA	2	1	0	1	0	0	0	0
643988	'FNDC10'	mRNA	2	1	0	0	0	1	0	0
644096	'SDHAF1'	mRNA	2	1	0	1	0	0	0	0
64411	'ARAP3'	mRNA	2	1	1	0	0	0	0	0
64412	'GZF1'	mRNA	2	0	0	1	0	1	0	0
64420	'SUSD1'	mRNA	2	0	0	1	0	0	0	1
64427	'TTC31'	mRNA	2	0	1	1	0	0	0	0
64428	'CIAO3'	mRNA	2	1	0	0	0	0	1	0
6446	'SGK1'	mRNA	2	1	1	0	0	0	0	0
64651	'CSRNP1'	mRNA	2	0	1	1	0	0	0	0
646643	'SBK2'	mRNA	2	1	0	0	0	0	1	0
647024	'C6orf132'	mRNA	2	1	1	0	0	0	0	0
647166	'C13orf42'	mRNA	2	1	0	1	0	0	0	0
64718	'UNKL'	mRNA	2	1	0	0	0	0	1	0
64743	'WDR13'	mRNA	2	1	0	0	0	0	1	0
64754	'SMYD3'	mRNA	2	0	1	0	1	0	0	0
64760	'FHIP2B'	mRNA	2	1	0	0	0	1	0	0
64761	'PARP12'	mRNA	2	1	0	0	0	1	0	0
64768	'IPPK'	mRNA	2	1	1	0	0	0	0	0
6480	'ST6GAL1'	mRNA	2	0	1	1	0	0	0	0
64837	'KLC2'	mRNA	2	1	0	0	0	1	0	0
64839	'FBXL17'	mRNA	2	0	0	1	0	1	0	0
6484	'ST3GAL4'	mRNA	2	1	1	0	0	0	0	0
64843	'ISL2'	mRNA	2	1	0	0	1	0	0	0
64844	'MARCHF7'	mRNA	2	0	1	0	0	1	0	0
64849	'SLC13A3'	mRNA	2	1	0	1	0	0	0	0
64856	'VWA1'	mRNA	2	1	1	0	0	0	0	0
64857	'PLEKHG2'	mRNA	2	0	1	0	0	1	0	0
6489	'ST8SIA1'	mRNA	2	1	0	1	0	0	0	0
6491	'STIL'	mRNA	2	1	0	0	0	1	0	0
64927	'TTC23'	mRNA	2	1	0	1	0	0	0	0
6494	'SIPA1'	mRNA	2	1	0	1	0	0	0	0
6497	'SKI'	mRNA	2	1	0	0	0	1	0	0
65009	'NDRG4'	mRNA	2	1	0	0	0	1	0	0
65108	'MARCKSL1'	mRNA	2	1	1	0	0	0	0	0
65117	'RSRC2'	mRNA	2	0	0	1	0	0	0	1
6517	'SLC2A4'	mRNA	2	1	0	1	0	0	0	0
65220	'NADK'	mRNA	2	0	1	0	0	1	0	0
6524	'SLC5A2'	mRNA	2	1	1	0	0	0	0	0
65250	'CPLANE1'	mRNA	2	0	0	1	0	0	0	1
65263	'PYCR3'	mRNA	2	1	0	0	0	0	0	1
6529	'SLC6A1'	mRNA	2	1	1	0	0	0	0	0
652991	'SKOR2'	mRNA	2	1	0	0	0	1	0	0
6530	'SLC6A2'	mRNA	2	1	1	0	0	0	0	0
653149	'NBPF6'	mRNA	2	1	1	0	0	0	0	0
653784	'MZT2A'	mRNA	2	1	0	1	0	0	0	0
6543	'SLC8A2'	mRNA	2	1	1	0	0	0	0	0
656	'BMP8B'	mRNA	2	1	0	0	0	1	0	0
6571	'SLC18A2'	mRNA	2	1	0	0	0	1	0	0
6575	'SLC20A2'	mRNA	2	1	0	1	0	0	0	0
6578	'SLCO2A1'	mRNA	2	1	1	0	0	0	0	0
658	'BMPR1B'	mRNA	2	0	0	0	1	0	1	0
6581	'SLC22A3'	mRNA	2	0	1	1	0	0	0	0
6584	'SLC22A5'	mRNA	2	1	0	0	0	1	0	0
6585	'SLIT1'	mRNA	2	1	0	0	0	1	0	0
659	'BMPR2'	mRNA	2	1	0	0	0	1	0	0
6597	'SMARCA4'	mRNA	2	1	1	0	0	0	0	0
65980	'BRD9'	mRNA	2	1	0	0	0	0	0	1
6599	'SMARCC1'	mRNA	2	1	1	0	0	0	0	0
66005	'CHID1'	mRNA	2	1	0	0	0	0	1	0
66035	'SLC2A11'	mRNA	2	1	1	0	0	0	0	0
6604	'SMARCD3'	mRNA	2	0	0	1	0	0	0	1
6648	'SOD2'	mRNA	2	1	1	0	0	0	0	0
6649	'SOD3'	mRNA	2	1	0	0	0	1	0	0
6650	'CAPN15'	mRNA	2	1	1	0	0	0	0	0
6655	'SOS2'	mRNA	2	1	1	0	0	0	0	0
6659	'SOX4'	mRNA	2	1	0	0	1	0	0	0
6665	'SOX15'	mRNA	2	1	1	0	0	0	0	0
6721	'SREBF2'	mRNA	2	1	0	1	0	0	0	0
6723	'SRM'	mRNA	2	1	0	0	0	0	1	0
6749	'SSRP1'	mRNA	2	1	0	0	1	0	0	0
6764	'DENND2B'	mRNA	2	0	0	1	0	1	0	0
6773	'STAT2'	mRNA	2	1	1	0	0	0	0	0
6774	'STAT3'	mRNA	2	1	0	1	0	0	0	0
6780	'STAU1'	mRNA	2	1	1	0	0	0	0	0
6790	'AURKA'	mRNA	2	1	0	0	1	0	0	0
6794	'STK11'	mRNA	2	1	0	0	0	1	0	0
682	'BSG'	mRNA	2	1	0	0	0	1	0	0
6855	'SYP'	mRNA	2	1	0	0	0	0	1	0
6867	'TACC1'	mRNA	2	1	0	1	0	0	0	0
6884	'TAF13'	mRNA	2	0	0	0	0	1	1	0
6900	'CNTN2'	mRNA	2	1	0	0	0	1	0	0
6926	'TBX3'	mRNA	2	1	1	0	0	0	0	0
6939	'TCF15'	mRNA	2	0	0	0	0	1	1	0
6949	'TCOF1'	mRNA	2	1	0	0	0	1	0	0
7007	'TECTA'	mRNA	2	1	1	0	0	0	0	0
7022	'TFAP2C'	mRNA	2	1	0	0	1	0	0	0
7025	'NR2F1'	mRNA	2	1	0	0	1	0	0	0
7036	'TFR2'	mRNA	2	1	0	1	0	0	0	0
7048	'TGFBR2'	mRNA	2	1	0	1	0	0	0	0
7060	'THBS4'	mRNA	2	1	1	0	0	0	0	0
7075	'TIE1'	mRNA	2	1	0	0	0	0	1	0
7079	'TIMP4'	mRNA	2	1	0	0	1	0	0	0
71	'ACTG1'	mRNA	2	1	1	0	0	0	0	0
710	'SERPING1'	mRNA	2	1	1	0	0	0	0	0
7109	'TRAPPC10'	mRNA	2	1	0	1	0	0	0	0
7143	'TNR'	mRNA	2	0	1	1	0	0	0	0
7145	'TNS1'	mRNA	2	1	0	0	0	0	1	0
7148	'TNXB'	mRNA	2	1	0	0	0	1	0	0
7184	'HSP90B1'	mRNA	2	1	0	0	0	0	0	1
7186	'TRAF2'	mRNA	2	1	0	1	0	0	0	0
7188	'TRAF5'	mRNA	2	1	0	0	0	0	1	0
7226	'TRPM2'	mRNA	2	1	1	0	0	0	0	0
7276	'TTR'	mRNA	2	1	0	1	0	0	0	0
727910	'TLCD2'	mRNA	2	1	0	0	1	0	0	0
728294	'D2HGDH'	mRNA	2	1	0	0	0	1	0	0
728458	'OPN1MW2'	mRNA	2	1	1	0	0	0	0	0
728489	'DNLZ'	mRNA	2	1	1	0	0	0	0	0
728656	'DMRTC1B'	mRNA	2	1	1	0	0	0	0	0
7290	'HIRA'	mRNA	2	1	0	1	0	0	0	0
729440	'CCDC61'	mRNA	2	1	0	0	0	0	1	0
729920	'CRPPA'	mRNA	2	1	0	0	1	0	0	0
729956	'SHISA7'	mRNA	2	1	0	0	0	1	0	0
7329	'UBE2I'	mRNA	2	1	0	0	0	1	0	0
7355	'SLC35A2'	mRNA	2	1	1	0	0	0	0	0
738	'VPS51'	mRNA	2	1	0	0	0	1	0	0
7390	'UROS'	mRNA	2	0	1	1	0	0	0	0
7410	'VAV2'	mRNA	2	1	0	0	0	1	0	0
7416	'VDAC1'	mRNA	2	1	0	0	0	0	1	0
745	'MYRF'	mRNA	2	0	1	0	0	1	0	0
7479	'WNT8B'	mRNA	2	1	0	0	0	1	0	0
7545	'ZIC1'	mRNA	2	1	1	0	0	0	0	0
7562	'ZNF708'	mRNA	2	0	1	1	0	0	0	0
7644	'ZNF91'	mRNA	2	1	0	1	0	0	0	0
7678	'ZNF124'	mRNA	2	0	0	1	0	1	0	0
768211	'RELL1'	mRNA	2	1	0	0	0	1	0	0
7700	'ZNF141'	mRNA	2	0	1	0	0	0	0	1
7704	'ZBTB16'	mRNA	2	1	0	0	0	0	1	0
7706	'TRIM25'	mRNA	2	1	0	0	0	1	0	0
775	'CACNA1C'	mRNA	2	1	1	0	0	0	0	0
7786	'MAP3K12'	mRNA	2	1	0	0	0	1	0	0
780	'DDR1'	mRNA	2	1	0	1	0	0	0	0
780776	'TVP23A'	mRNA	2	1	0	0	1	0	0	0
7837	'PXDN'	mRNA	2	1	0	0	0	1	0	0
7844	'RNF103'	mRNA	2	1	1	0	0	0	0	0
7871	'SLMAP'	mRNA	2	1	0	0	0	1	0	0
78990	'OTUB2'	mRNA	2	0	1	0	1	0	0	0
79006	'METRN'	mRNA	2	1	0	0	1	0	0	0
79017	'GGCT'	mRNA	2	0	0	1	1	0	0	0
79042	'TSEN34'	mRNA	2	0	1	0	0	0	1	0
79065	'ATG9A'	mRNA	2	1	1	0	0	0	0	0
79071	'ELOVL6'	mRNA	2	1	0	1	0	0	0	0
79084	'WDR77'	mRNA	2	1	1	0	0	0	0	0
79085	'SLC25A23'	mRNA	2	1	0	0	0	1	0	0
79139	'DERL1'	mRNA	2	0	1	1	0	0	0	0
79169	'C1orf35'	mRNA	2	1	0	0	0	1	0	0
7918	'GPANK1'	mRNA	2	0	0	0	0	1	1	0
79180	'EFHD2'	mRNA	2	1	0	0	0	1	0	0
79188	'TMEM43'	mRNA	2	1	0	1	0	0	0	0
79230	'ZNF557'	mRNA	2	0	1	1	0	0	0	0
79369	'B3GNT4'	mRNA	2	1	0	0	0	1	0	0
79582	'SPAG16'	mRNA	2	0	0	1	0	1	0	0
79583	'TMEM231'	mRNA	2	1	1	0	0	0	0	0
79591	'ARMH3'	mRNA	2	1	0	0	1	0	0	0
79611	'ACSS3'	mRNA	2	1	0	0	0	1	0	0
79616	'CCNJL'	mRNA	2	1	1	0	0	0	0	0
79618	'HMBOX1'	mRNA	2	1	1	0	0	0	0	0
79637	'ARMC7'	mRNA	2	1	0	0	0	0	0	1
79642	'ARSJ'	mRNA	2	0	0	1	0	0	1	0
79658	'ARHGAP10'	mRNA	2	1	1	0	0	0	0	0
79684	'MSANTD2'	mRNA	2	0	1	0	0	1	0	0
79685	'SAP30L'	mRNA	2	1	1	0	0	0	0	0
79711	'IPO4'	mRNA	2	1	1	0	0	0	0	0
79727	'LIN28A'	mRNA	2	1	1	0	0	0	0	0
79730	'NSUN7'	mRNA	2	1	0	1	0	0	0	0
79734	'KCTD17'	mRNA	2	1	1	0	0	0	0	0
79741	'CCDC7'	mRNA	2	0	1	0	0	0	0	1
79742	'DIPK2B'	mRNA	2	1	1	0	0	0	0	0
79746	'ECHDC3'	mRNA	2	1	1	0	0	0	0	0
79762	'C1orf115'	mRNA	2	0	0	1	1	0	0	0
79770	'TXNDC15'	mRNA	2	1	1	0	0	0	0	0
79778	'MICALL2'	mRNA	2	1	1	0	0	0	0	0
79791	'FBXO31'	mRNA	2	1	0	0	0	1	0	0
79794	'SPRING1'	mRNA	2	1	0	1	0	0	0	0
79823	'CAMKMT'	mRNA	2	0	1	0	0	1	0	0
79825	'EFCC1'	mRNA	2	1	1	0	0	0	0	0
79829	'NAA40'	mRNA	2	1	1	0	0	0	0	0
7984	'ARHGEF5'	mRNA	2	1	0	0	1	0	0	0
79845	'RNF122'	mRNA	2	1	1	0	0	0	0	0
79865	'TREML2'	mRNA	2	1	1	0	0	0	0	0
79888	'LPCAT1'	mRNA	2	1	0	0	0	1	0	0
79895	'ATP8B4'	mRNA	2	0	1	0	0	0	0	1
79898	'ZNF613'	mRNA	2	0	1	1	0	0	0	0
79905	'TMC7'	mRNA	2	1	0	0	0	0	0	1
79919	'MAB21L4'	mRNA	2	1	1	0	0	0	0	0
79922	'MRM1'	mRNA	2	1	1	0	0	0	0	0
79933	'SYNPO2L'	mRNA	2	1	0	1	0	0	0	0
79935	'CCNP'	mRNA	2	1	1	0	0	0	0	0
79937	'CNTNAP3'	mRNA	2	0	1	0	0	1	0	0
79944	'L2HGDH'	mRNA	2	0	1	1	0	0	0	0
79956	'ERMP1'	mRNA	2	1	1	0	0	0	0	0
79980	'DSN1'	mRNA	2	1	0	0	1	0	0	0
79981	'FRMD1'	mRNA	2	1	0	0	0	0	1	0
79998	'ANKRD53'	mRNA	2	1	1	0	0	0	0	0
80004	'ESRP2'	mRNA	2	1	1	0	0	0	0	0
80022	'MYO15B'	mRNA	2	1	1	0	0	0	0	0
80028	'FBXL18'	mRNA	2	1	0	0	0	1	0	0
80045	'GPR157'	mRNA	2	0	1	0	0	0	0	1
80110	'ZNF614'	mRNA	2	0	0	1	0	0	1	0
80131	'LRRC8E'	mRNA	2	1	1	0	0	0	0	0
80152	'CENPT'	mRNA	2	1	0	0	0	0	1	0
80194	'TMEM134'	mRNA	2	1	1	0	0	0	0	0
80228	'ORAI2'	mRNA	2	1	0	0	0	0	0	1
80232	'WDR26'	mRNA	2	1	1	0	0	0	0	0
80235	'PIGZ'	mRNA	2	1	1	0	0	0	0	0
80256	'FAM214B'	mRNA	2	0	1	0	0	0	1	0
80263	'TRIM45'	mRNA	2	1	1	0	0	0	0	0
80305	'TRABD'	mRNA	2	1	1	0	0	0	0	0
80313	'LRRC27'	mRNA	2	1	0	0	1	0	0	0
80326	'WNT10A'	mRNA	2	1	0	0	0	1	0	0
80331	'DNAJC5'	mRNA	2	1	0	0	0	1	0	0
80381	'CD276'	mRNA	2	1	1	0	0	0	0	0
80728	'ARHGAP39'	mRNA	2	1	1	0	0	0	0	0
80776	'B9D2'	mRNA	2	1	0	0	0	0	0	1
8078	'USP5'	mRNA	2	1	1	0	0	0	0	0
80824	'DUSP16'	mRNA	2	0	1	0	0	0	1	0
80852	'GRIP2'	mRNA	2	1	0	1	0	0	0	0
80856	'LNPK'	mRNA	2	0	1	0	0	0	1	0
8089	'YEATS4'	mRNA	2	1	0	0	0	1	0	0
81	'ACTN4'	mRNA	2	1	0	0	0	1	0	0
81034	'SLC25A32'	mRNA	2	0	1	0	0	1	0	0
8120	'AP3B2'	mRNA	2	1	0	1	0	0	0	0
8131	'NPRL3'	mRNA	2	1	1	0	0	0	0	0
8140	'SLC7A5'	mRNA	2	1	0	0	0	0	0	1
81472	'OR2C3'	mRNA	2	1	1	0	0	0	0	0
81490	'PTDSS2'	mRNA	2	1	0	0	0	0	0	1
8153	'RND2'	mRNA	2	1	1	0	0	0	0	0
81570	'CLPB'	mRNA	2	1	0	0	1	0	0	0
816	'CAMK2B'	mRNA	2	1	1	0	0	0	0	0
81603	'TRIM8'	mRNA	2	1	0	0	0	0	1	0
81607	'NECTIN4'	mRNA	2	1	1	0	0	0	0	0
81609	'SNX27'	mRNA	2	1	0	1	0	0	0	0
81669	'CCNL2'	mRNA	2	1	0	0	0	1	0	0
81693	'AMN'	mRNA	2	1	0	0	0	0	0	1
81706	'PPP1R14C'	mRNA	2	0	1	1	0	0	0	0
81792	'ADAMTS12'	mRNA	2	0	1	0	0	0	0	1
8192	'CLPP'	mRNA	2	1	0	0	0	1	0	0
8225	'GTPBP6'	mRNA	2	0	0	0	0	1	1	0
8237	'USP11'	mRNA	2	1	1	0	0	0	0	0
8239	'USP9X'	mRNA	2	0	0	1	0	0	0	1
828	'CAPS'	mRNA	2	1	0	0	1	0	0	0
8314	'BAP1'	mRNA	2	1	0	0	0	0	1	0
832	'CAPZB'	mRNA	2	0	0	1	0	1	0	0
8321	'FZD1'	mRNA	2	1	0	0	0	0	1	0
8322	'FZD4'	mRNA	2	1	1	0	0	0	0	0
83394	'PITPNM3'	mRNA	2	1	1	0	0	0	0	0
83546	'RTBDN'	mRNA	2	1	1	0	0	0	0	0
836	'CASP3'	mRNA	2	0	1	0	0	1	0	0
83608	'C18orf21'	mRNA	2	0	1	0	0	1	0	0
83637	'ZMIZ2'	mRNA	2	1	0	1	0	0	0	0
83648	'FAM167A'	mRNA	2	1	0	0	0	0	1	0
83660	'TLN2'	mRNA	2	1	0	0	0	0	0	1
83698	'CALN1'	mRNA	2	1	0	0	0	1	0	0
83700	'JAM3'	mRNA	2	0	1	0	1	0	0	0
83706	'FERMT3'	mRNA	2	1	0	1	0	0	0	0
[truncated: 6,310 more rows]
